# Supplementary material for: Epigenetic Biomarker to Support Classification into Pluripotent and Non-Pluripotent Cells
Source: Sci Rep. 2015 Mar 10;5:8973. doi: 10.1038/srep08973 (PMC4354028; doi:10.1038/srep08973)
Supplement: Supplementary Information — Supplementary Table S1 [file srep08973-s2.xls]

## Sheet: Tabelle1
GEO ID	Description	Classification
GSM1004632	hiPS_K633IPS1_p44_633.1773.1.2	Pluripotent
GSM1004633	hES_Hues9_p49_628.1763.1.2	Pluripotent
GSM1004646	hES_WA09_p41_87.304.7.2	Pluripotent
GSM1004647	hES_WA09_p43_87.521.4.1	Pluripotent
GSM1004648	hiPS.EARLY_HDF51IPS1_p6_153.437.1.1	Pluripotent
GSM1004649	hiPS.EARLY_HDF51IPS10_p6_161.445.2.1	Pluripotent
GSM853414	iP-MSC donor2 cloneA	Pluripotent
GSM853415	iP-MSC donor2 cloneB	Pluripotent
GSM853416	iP-MSC donor4 cloneA	Pluripotent
GSM853417	iP-MSC donor4 cloneB	Pluripotent
GSM853418	iP-MSC donor5 cloneA	Pluripotent
GSM853419	iP-MSC donor5 cloneB	Pluripotent
GSM853420	ESC H1	Pluripotent
GSM853421	ESC H9	Pluripotent
GSM853422	ESC HES2	Pluripotent
GSM867936	ES__WA09_passage39_Female____87.1429.1.1	Pluripotent
GSM867937	ES__WA09_passage39_Female____87.1429.2.1	Pluripotent
GSM867938	ES__MEL4_passage35_Female____127.378.3.1	Pluripotent
GSM867939	ES__CSC14_passage29_Female____197.1296.1.2	Pluripotent
GSM867940	ES__FES22_passage44_Male____23.93.1.1	Pluripotent
GSM867941	ES__CM6_passage19_Female____244.622.1.1	Pluripotent
GSM867942	ES__SIVF050_passage9_Male____280.750.1.3	Pluripotent
GSM867943	ES__SIVF043_passage12_Male____284.754.1.3	Pluripotent
GSM867944	ES__SIVF044_passage13_Male____285.755.1.3	Pluripotent
GSM867945	ES__SIVF002_passage50_Male____290.763.1.3	Pluripotent
GSM867946	ES__SIVF025_passage35_Male____296.775.1.2	Pluripotent
GSM867947	ES__HES2_passage105_Female____32.135.4.1	Pluripotent
GSM867948	ES__HES4_passage57_Male____34.117.4.1	Pluripotent
GSM867949	ES__MEL1_passage51_Male____35.122.4.1	Pluripotent
GSM867950	ES__MIZ6_passage27_Female____38.161.1.1	Pluripotent
GSM867951	ES__WA07_passage38_Female____47.1300.1.2	Pluripotent
GSM867952	ES__WA07_passage35_Female____47.176.1.1	Pluripotent
GSM867953	ES__WA09_passage39_Female____87.1429.3.1	Pluripotent
GSM867954	ES__WA09_passage41_Female____87.304.7.1	Pluripotent
GSM867967	iPS__HDF51IPS1_passage6_Female____153.437.1.1	Pluripotent
GSM867968	iPS__HDF51IPS1_passage25_Female____153.738.1.1	Pluripotent
GSM867969	iPS__HDF51IPS2_passage6_Female____154.438.1.2	Pluripotent
GSM867970	iPS__HDF51IPS2_passage34_Female____154.644.1.2	Pluripotent
GSM867971	iPS__HDF51IPS3_passage6_Female____155.439.1.1	Pluripotent
GSM867972	iPS__HDF51IPS3_passage34_Female____155.645.1.3	Pluripotent
GSM867973	iPS__HDF51IPS5_passage6_Female____156.440.1.1	Pluripotent
GSM867974	iPS__HDF51IPS5_passage34_Female____156.646.1.1	Pluripotent
GSM867975	iPS__HDF51IPS6_passage5_Female____157.441.1.1	Pluripotent
GSM867976	iPS__HDF51IPS6_passage33_Female____157.647.1.2	Pluripotent
GSM867977	iPS__HDF51IPS7_passage33_Female____158.648.1.1	Pluripotent
GSM867978	iPS__HDF51IPS9_passage7_Female____160.473.1.1	Pluripotent
GSM867979	iPS__HDF51IPS9_passage33_Female____160.649.1.3	Pluripotent
GSM867980	iPS__HDF51IPS10_passage6_Female____161.445.2.1	Pluripotent
GSM867981	iPS__HDF51IPS10_passage37_Female____161.900.1.2	Pluripotent
GSM867982	iPS__HDF51IPS11_passage33_Female____162.1568.1.2	Pluripotent
GSM867983	iPS__HDF51IPS11_passage8_Female____162.475.3.2	Pluripotent
GSM867984	iPS__HDF51IPS12_passage6_Female____163.447.1.1	Pluripotent
GSM867985	iPS__HDF51IPS12_passage33_Female____163.651.1.3	Pluripotent
GSM867986	iPS__HDF51IPS13_passage8_Female____164.471.3.2	Pluripotent
GSM867987	iPS__HDF51IPS13_passage34_Female____164.652.1.1	Pluripotent
GSM867988	iPS__HDF51IPS14_passage8_Female____165.472.1.1	Pluripotent
GSM867989	iPS__HDF51IPS14_passage27_Female____165.592.1.2	Pluripotent
GSM867990	iPS__iPS414C.2_passage23_Female____510.1308.1.2	Pluripotent
GSM867991	iPS__iPS201B7_passage31_Female____511.1312.1.2	Pluripotent
GSM867992	iPS__ChondiPS2_passage6_Male____559.1452.1.1	Pluripotent
GSM867993	iPS__ChondiPS2_passage9_Male____559.1691.3.1	Pluripotent
GSM867994	iPS__ChondiPS1_passage9_Male____606.1692.3.1	Pluripotent
GSM867995	iPS__ChondiPS3_passage9_Male____607.1693.3.1	Pluripotent
GSM1004625	Primary_Fibroblast_p4_631.1768.1.2	Somatic
GSM1004626	Primary_Fibroblast_p5_608.1708.2.1	Somatic
GSM1004627	Primary_Fibroblast_p14_621.1709.2.1	Somatic
GSM1004628	trans.diff_4F.MIM_HFF637.1_p5_endothelial_630.1764.1.2	Somatic
GSM1004629	trans.diff_4F.mIR_HFF637.1_p4_endothelial_630.1765.1.2	Somatic
GSM1004630	trans.diff_4F.mIR_HFF637.1_p4_Smooth.Muscle_630.1766.1.2	Somatic
GSM1004631	trans.diff_4F_HFF637.1_p5_Smooth.Muscle_630.1767.1.2	Somatic
GSM1004640	Primary_SMOOTHMUSCLE_HBVSMC266_pUNK_203.556.1.1	Somatic
GSM1004641	Primary_SMOOTHMUSCLE_HESMC267_pUNK_207.560.1.1	Somatic
GSM1004642	Primary_SMOOTHMUSCLE_HSkMC268_pUNK_208.561.1.1	Somatic
GSM1004643	Primary_HUVEC_HUVECBF2_p4_168.249.2.1	Somatic
GSM1004644	Primary_HUVEC_HUVECWF8_p4_173.254.2.1	Somatic
GSM1004645	Primary_HUVEC_HUVEC632_p17_632.1769.1.2	Somatic
GSM765860	CDH+103	Somatic
GSM765861	CDH+NewBorn	Somatic
GSM765862	OLD16	Somatic
GSM765863	OLD17	Somatic
GSM765864	OLD18	Somatic
GSM765865	OLD19	Somatic
GSM765866	OLD21	Somatic
GSM765867	OLD23	Somatic
GSM765868	OLD24	Somatic
GSM765869	A29NEW	Somatic
GSM765870	A30NEW	Somatic
GSM765871	A31NEW	Somatic
GSM765872	A32NEW	Somatic
GSM765873	A33NEW	Somatic
GSM765874	A34NEW	Somatic
GSM765875	A26NEW	Somatic
GSM765876	A27NEW	Somatic
GSM765877	A35NEW	Somatic
GSM765878	A36NEW	Somatic
GSM765879	A37NEW	Somatic
GSM765880	A38NEW	Somatic
GSM765881	CB10	Somatic
GSM765882	CB76	Somatic
GSM765883	CB20	Somatic
GSM765884	CB13	Somatic
GSM765885	CB15	Somatic
GSM765886	CB8	Somatic
GSM765887	CB9	Somatic
GSM765888	CB23	Somatic
GSM765889	CB82	Somatic
GSM765890	CB17	Somatic
GSM765891	CB35	Somatic
GSM765892	CB7	Somatic
GSM765893	CB5	Somatic
GSM765894	CB12	Somatic
GSM765895	CB18	Somatic
GSM765896	CB37	Somatic
GSM765897	CB36	Somatic
GSM765898	CB70	Somatic
GSM765899	CB40	Somatic
GSM815136	genomic DNA of HCT116 WT cells (r1)	Somatic
GSM815137	genomic DNA of HCT116 WT cells (r2)	Somatic
GSM815138	genomic DNA of HCT116 WT cells (r3)	Somatic
GSM815139	genomic DNA of HCT116 DKO cells (r1)	Somatic
GSM815140	genomic DNA of HCT116 DKO cells (r2)	Somatic
GSM815141	genomic DNA of HCT116 DKO cells (r3)	Somatic
GSM815142	genomic DNA of normal sample N1	Somatic
GSM815143	genomic DNA of normal sample N2	Somatic
GSM815144	genomic DNA of normal sample N3	Somatic
GSM815145	genomic DNA of normal sample N4	Somatic
GSM815146	genomic DNA of normal sample N5	Somatic
GSM815147	genomic DNA of normal sample N6	Somatic
GSM815148	genomic DNA of normal sample N7	Somatic
GSM815149	genomic DNA of normal sample N8	Somatic
GSM815150	genomic DNA of tumor sample BC1	Somatic
GSM815151	genomic DNA of tumor sample BC2	Somatic
GSM815152	genomic DNA of tumor sample BC3	Somatic
GSM815153	genomic DNA of tumor sample BC4	Somatic
GSM815154	genomic DNA of tumor sample BC5	Somatic
GSM815155	genomic DNA of tumor sample BC6	Somatic
GSM815156	genomic DNA of tumor sample BC7	Somatic
GSM815157	genomic DNA of tumor sample BC8	Somatic
GSM853409	MSC donor2	Somatic
GSM853410	MSC donor4	Somatic
GSM853411	MSC donor5	Somatic
GSM853412	MSC donor6	Somatic
GSM853413	MSC donor11	Somatic
GSM868002	Mole__Hydatidiform.Complete.Mole__Male_Fetal__Patient61655_636.1781.1.1	Somatic
GSM868003	Mole__Hydatidiform.Complete.Mole__Male_Fetal__Patient64055_636.1782.1.2	Somatic
GSM868004	Mole__Hydatidiform.Complete.Mole__Male_Fetal__Patient65089_636.1783.1.1	Somatic
GSM868005	Mole__Hydatidiform.Complete.Mole__Male_Fetal__Patient67734_636.1804.1.1	Somatic
GSM868006	Mole__Hydatidiform.Complete.Mole__Male_Fetal__Patient68810_636.1805.1.1	Somatic
GSM868007	Somatic.Primary__CCD1079SK__Male____128.380.3.1	Somatic
GSM868008	Somatic.Primary__IMR90__Female____129.382.3.1	Somatic
GSM868009	Somatic.Primary__KERA1__Male____137.400.3.1	Somatic
GSM868010	Somatic.Primary__HDF51__Female____166.411.1.2	Somatic
GSM868011	Somatic.Primary__HDF51__Female____166.436.1.3	Somatic
GSM868012	Somatic.Primary__HBVSMC266__Male____203.556.1.1	Somatic
GSM868013	Somatic.Primary__HDF258__Female____204.557.1.1	Somatic
GSM868014	Somatic.Primary__HDF259__Female____205.558.1.1	Somatic
GSM868015	Somatic.Primary__HPLF260__Male____206.559.1.1	Somatic
GSM868016	Somatic.Primary__HESMC267__Male____207.560.1.1	Somatic
GSM868017	Somatic.Primary__HSkMC268__Female____208.561.1.1	Somatic
GSM868018	Somatic.Primary__HRPTEpiC257__Male____209.562.1.1	Somatic
GSM868019	Somatic.Primary__HRCEpiC255__Male____210.563.1.1	Somatic
GSM868020	Somatic.Primary__HREpiC256__Male____211.564.1.1	Somatic
GSM868021	Somatic.Primary__HBdSMC265__Male____212.565.1.1	Somatic
GSM868022	Somatic.Primary__HIBEpiC254__Male____213.566.1.1	Somatic
GSM868023	Somatic.Primary__HCF1__Male____215.568.1.1	Somatic
GSM868024	Somatic.Primary__HCFaa1__Male____216.569.1.1	Somatic
GSM868025	Somatic.Primary__HPAv263__Female____217.570.1.1	Somatic
GSM868026	Somatic.Primary__KDIB2__Male____251.669.1.2	Somatic
GSM868027	Somatic.Primary__MRC5__Male____312.891.3.1	Somatic
GSM868028	Somatic.Primary__Chond1__Male____558.1451.1.1	Somatic
GSM868029	Somatic.Tissue__Bladder__Female_Adult__Patient2_99.30.1.1	Somatic
GSM868030	Somatic.Tissue__Lymph.Node__Male_Adult__Patient1_100.29.1.3	Somatic
GSM868031	Somatic.Tissue__Lymph.Node__Female_Adult__Patient2_100.30.1.1	Somatic
GSM868032	Somatic.Tissue__Stomach__Male_Fetal_20wk_Patient248_101.1440.1.1	Somatic
GSM868033	Somatic.Tissue__Stomach__Female_Fetal_18wk_Patient249_101.1441.1.1	Somatic
GSM868034	Somatic.Tissue__Stomach__Male_Adult__Patient1_101.29.1.5	Somatic
GSM868035	Somatic.Tissue__Stomach__Female_Fetal_14wk_Patient26_101.407.1.2	Somatic
GSM868036	Somatic.Tissue__Stomach__Male_Fetal_15wk_Patient30_101.412.1.1	Somatic
GSM868037	Somatic.Tissue__Stomach__Female_Fetal_14wk_Patient32_101.414.1.1	Somatic
GSM868038	Somatic.Tissue__Blood__Female_Adult__Patient5_107.362.1.1	Somatic
GSM868039	Somatic.Tissue__Blood__Female_Adult__Patient6_107.363.2.1	Somatic
GSM868040	Somatic.Tissue__Heart__Male_Fetal_20wk_Patient248_111.1440.1.1	Somatic
GSM868041	Somatic.Tissue__Heart__Female_Fetal_18wk_Patient249_111.1441.1.1	Somatic
GSM868042	Somatic.Tissue__Heart__Female_Fetal_20wk_Patient250_111.1442.1.1	Somatic
GSM868043	Somatic.Tissue__Heart__Male_Adult__Patient1_111.29.1.6	Somatic
GSM868044	Somatic.Tissue__Heart__Female_Fetal_14wk_Patient32_111.414.1.1	Somatic
GSM868045	Somatic.Tissue__Tongue__Female_Fetal_20wk_Patient250_139.1442.1.1	Somatic
GSM868046	Somatic.Tissue__Tongue__Female_Fetal_14wk_Patient26_139.407.1.2	Somatic
GSM868047	Somatic.Tissue__Kidney__Male_Fetal_20wk_Patient248_143.1440.1.1	Somatic
GSM868048	Somatic.Tissue__Kidney__Female_Fetal_18wk_Patient249_143.1441.1.1	Somatic
GSM868049	Somatic.Tissue__Kidney__Female_Fetal_20wk_Patient250_143.1442.1.1	Somatic
GSM868050	Somatic.Tissue__Kidney__Male_Fetal_15wk_Patient30_143.412.1.1	Somatic
GSM868051	Somatic.Tissue__Kidney__Female_Fetal_14wk_Patient32_143.414.1.1	Somatic
GSM868052	Somatic.Tissue__Liver__Male_Fetal_20wk_Patient248_147.1440.1.1	Somatic
GSM868053	Somatic.Tissue__Liver__Female_Fetal_18wk_Patient249_147.1441.1.1	Somatic
GSM868054	Somatic.Tissue__Liver__Female_Fetal_20wk_Patient250_147.1442.1.1	Somatic
GSM868055	Somatic.Tissue__Liver__Female_Fetal_14wk_Patient32_147.414.1.1	Somatic
GSM868056	Somatic.Tissue__Brain__Male_Fetal_20wk_Patient248_21.1440.1.1	Somatic
GSM868057	Somatic.Tissue__Brain__Female_Fetal_18wk_Patient249_21.1441.1.1	Somatic
GSM868058	Somatic.Tissue__Brain__Female_Fetal_20wk_Patient250_21.1442.1.1	Somatic
GSM868059	Somatic.Tissue__Brain__Male_Fetal_15wk_Patient30_21.412.1.1	Somatic
GSM868060	Somatic.Tissue__Brain__Female_Adult__Patient71_21.625.2.3	Somatic
GSM868061	Somatic.Tissue__Pancreas__Male_Adult__Patient1_220.29.1.6	Somatic
GSM868062	Somatic.Tissue__Pancreas__Female_Adult__Patient2_220.30.1.1	Somatic
GSM868063	Somatic.Tissue__Thymus__Male_Fetal_20wk_Patient248_551.1440.1.1	Somatic
GSM868064	Somatic.Tissue__Thymus__Female_Fetal_20wk_Patient250_551.1442.1.1	Somatic
GSM868065	Somatic.Tissue__Spleen__Male_Fetal_20wk_Patient248_91.1440.1.1	Somatic
GSM868066	Somatic.Tissue__Spleen__Female_Fetal_18wk_Patient249_91.1441.1.1	Somatic
GSM868067	Somatic.Tissue__Spleen__Male_Adult__Patient1_91.29.1.7	Somatic
GSM868068	Somatic.Tissue__Spleen__Female_Adult__Patient2_91.30.1.1	Somatic
GSM868069	Somatic.Tissue__Spleen__Female_Fetal_14wk_Patient32_91.414.1.1	Somatic
GSM868070	Somatic.Tissue__Ureter__Male_Adult__Patient1_92.29.1.2	Somatic
GSM868071	Somatic.Tissue__Ureter__Female_Adult__Patient2_92.30.1.1	Somatic
GSM868072	Somatic.Tissue__Lung__Male_Fetal_20wk_Patient248_94.1440.1.1	Somatic
GSM868073	Somatic.Tissue__Lung__Female_Fetal_18wk_Patient249_94.1441.1.1	Somatic
GSM868074	Somatic.Tissue__Lung__Female_Fetal_20wk_Patient250_94.1442.1.1	Somatic
GSM868075	Somatic.Tissue__Lung__Male_Adult__Patient1_94.29.1.7	Somatic
GSM868076	Somatic.Tissue__Lung__Female_Adult__Patient2_94.30.1.1	Somatic
GSM868077	Somatic.Tissue__Lung__Male_Fetal_15wk_Patient30_94.412.1.1	Somatic
GSM868078	Somatic.Tissue__Lung__Female_Fetal_14wk_Patient32_94.414.1.1	Somatic
GSM868079	Somatic.Tissue__Adrenal__Male_Fetal_20wk_Patient248_95.1440.1.1	Somatic
GSM868080	Somatic.Tissue__Adrenal__Male_Adult__Patient1_95.29.1.7	Somatic
GSM868081	Somatic.Tissue__Adrenal__Female_Adult__Patient2_95.30.2.1	Somatic
GSM868082	Somatic.Tissue__Adrenal__Male_Fetal_15wk_Patient30_95.412.1.2	Somatic
GSM868083	Somatic.Tissue__Adrenal__Female_Fetal_14wk_Patient32_95.414.1.1	Somatic
GSM868084	Somatic.Tissue__Skeletal.Muscle__Male_Adult__Patient1_97.29.1.7	Somatic
GSM868085	Somatic.Tissue__Skeletal.Muscle__Female_Adult__Patient2_97.30.1.1	Somatic
GSM868086	Somatic.Tissue__Adipose__Male_Adult__Patient1_98.29.1.5	Somatic
GSM868087	Somatic.Tissue__Adipose__Female_Adult__Patient2_98.30.1.1	Somatic
GSM868088	Somatic.Tissue__Bladder__Male_Adult__Patient1_99.29.1.7	Somatic
GSM909610	MSC donor2 P7	Somatic
GSM909611	MSC donor4 P3 15 Gy	Somatic
GSM909612	MSC donor4 P12	Somatic
GSM909613	MSC donor5 P3 15 Gy	Somatic
GSM909614	MSC donor5 P16	Somatic
GSM909615	MSC donor6 P3 15 Gy	Somatic
GSM909616	MSC donor6 P14	Somatic
GSM909617	MSC donor11 P3 Gy	Somatic
GSM909618	MSC donor11 P14 GFP	Somatic
GSM909619	MSC donor11 P14 hTERT	Somatic
GSM867955	ES.diff_spontaneous.D3_WA09_passage39_Female____87.1436.1.1	differentiation of pluripotent cells
GSM867956	ES.diff_spontaneous.D3_WA09_passage39_Female____87.1436.3.1	differentiation of pluripotent cells
GSM867957	ES.diff_NPC.D22_WA07_passage38_Female____47.1301.1.2	differentiation of pluripotent cells
GSM867958	ES.diff_NPC.D22_WA07_passage38_Female____47.1302.1.2	differentiation of pluripotent cells
GSM867959	ES.diff_OPC.D42_WA07_passage38_Female____47.1303.1.2	differentiation of pluripotent cells
GSM867960	ES.diff_spontaneous.D3_WA09_passage39_Female____87.1436.2.1	differentiation of pluripotent cells
GSM867996	iPS.diff_NPC.D22_iPS414C.2_passage23_Female____510.1309.1.2	differentiation of pluripotent cells
GSM867997	iPS.diff_NPC.D22_iPS414C.2_passage23_Female____510.1310.1.2	differentiation of pluripotent cells
GSM867998	iPS.diff_OPC.D42_iPS414C.2_passage23_Female____510.1311.1.2	differentiation of pluripotent cells
GSM867999	iPS.diff_NPC.D22_iPS201B7_passage31_Female____511.1313.1.2	differentiation of pluripotent cells
GSM868000	iPS.diff_NPC.D22_iPS201B7_passage31_Female____511.1314.1.2	differentiation of pluripotent cells
GSM868001	iPS.diff_OPC.D42_iPS201B7_passage31_Female____511.1316.1.2	differentiation of pluripotent cells
GSM1004634	hES.diff_Hues9_p4_Smooth.Muscle_628.1762.1.2	differentiation of pluripotent cells
GSM1004635	hiPS.diff_K633IPS1_pUNK_CD34pos.Angioblasts_633.1770.1.2	differentiation of pluripotent cells
GSM1004636	hES.diff_Hues9_pUNK_CD34pos.Angioblasts_628.1760.1.2	differentiation of pluripotent cells
GSM1004637	hiPS.diff_K633IPS1_p4_endothelial_633.1771.1.2	differentiation of pluripotent cells
GSM1004638	hES.diff_Hues9_p13_endothelial_628.1761.1.2	differentiation of pluripotent cells
GSM1004639	hiPS.diff_K633IPS1_p4_Smooth.Muscle_633.1772.1.2	differentiation of pluripotent cells
GSM867961	ES.parthenote__LLC15_passage45_Female____317.905.1.1	parthenogenic ESC
GSM867962	ES.parthenote__LLC2_passage24_Female____42.171.1.5	parthenogenic ESC
GSM867963	ES.parthenote__LLC6_passage16_Female____43.172.1.5	parthenogenic ESC
GSM867964	ES.parthenote__LLC7_passage16_Female____44.173.1.5	parthenogenic ESC
GSM867965	ES.parthenote__LLC8_passage18_Female____45.174.1.4	parthenogenic ESC
GSM867966	ES.parthenote__LLC9_passage20_Female____46.175.1.5	parthenogenic ESC
