# Supplementary material for: Epigenetic Biomarker to Support Classification into Pluripotent and Non-Pluripotent Cells
Source: Sci Rep. 2015 Mar 10;5:8973. doi: 10.1038/srep08973 (PMC4354028; doi:10.1038/srep08973)
Supplement: Supplementary Information — Supplementary Table S2 [file srep08973-s3.xls]

## Sheet: Tabelle1
GEO ID	Description	Classification
GSM607970	genomic DNA from MRC-iPS-11_P4	Pluripotent
GSM607971	genomic DNA from MRC-iPS-19_4	Pluripotent
GSM607972	MRC-iPS-25_P17	Pluripotent
GSM607973	MRC-iPS-25_P30	Pluripotent
GSM607974	MRC-iPS-25_P37	Pluripotent
GSM607975	MRC-iPS-75_P4	Pluripotent
GSM607976	MRC-iPS-91_P36	Pluripotent
GSM607978	AM-iPS-3_P5	Pluripotent
GSM607979	AM-iPS-5_P7	Pluripotent
GSM607980	AM-iPS-6_P7	Pluripotent
GSM607981	AM-iPS-8_P6	Pluripotent
GSM607982	AM-iPS-8_P20	Pluripotent
GSM607983	AM-iPS-8_P29	Pluripotent
GSM607984	AM-iPS-13_P5	Pluripotent
GSM607985	AM-iPS-20_P10	Pluripotent
GSM607987	Edom-iPS-1_P23	Pluripotent
GSM607988	Edom-iPS-2_P22	Pluripotent
GSM607989	Edom-iPS-2_P31	Pluripotent
GSM607990	Edom-iPS-2_P42	Pluripotent
GSM607991	Edom-iPS-3_P29	Pluripotent
GSM607993	PAE-iPS-1_P8	Pluripotent
GSM607994	PAE-iPS-1_P26	Pluripotent
GSM607995	PAE-iPS-1_P31	Pluripotent
GSM607996	PAE-iPS-4_P8	Pluripotent
GSM607997	PAE-iPS-5_P18	Pluripotent
GSM607998	PAE-iPS-5_P31	Pluripotent
GSM607999	PAE-iPS-5_P34	Pluripotent
GSM608000	PAE-iPS-11_P8	Pluripotent
GSM608002	UtE-iPS-4_P8	Pluripotent
GSM608003	UtE-iPS-4_P30	Pluripotent
GSM608004	UtE-iPS-6_P22	Pluripotent
GSM608005	UtE-iPS-7_P9	Pluripotent
GSM608006	UtE-iPS-11_P13	Pluripotent
GSM608007	UtE-iPS-11_P18	Pluripotent
GSM608008	UtE-iPS-11_P31	Pluripotent
GSM608009	UtE-iPS-11_P39	Pluripotent
GSM608010	HUES-2_P21	Pluripotent
GSM608011	HUES-3_P29	Pluripotent
GSM608012	HUES-6_P25	Pluripotent
GSM608013	HUES-8_P24	Pluripotent
GSM608014	HUES-9_P33	Pluripotent
GSM608015	201B7_P18	Pluripotent
GSM615040	ES_1 [CH3'n]	Pluripotent
GSM627719	HES2P105Dtech1	Pluripotent
GSM627721	HSF6KSRP61A	Pluripotent
GSM627722	Miz6KSRP27A	Pluripotent
GSM627723	WA07UNDP95Atech1	Pluripotent
GSM627729	Mel1P51D	Pluripotent
GSM739937	MP2 DNA Methylome	Pluripotent
GSM739939	H9 DNA Methylome	Pluripotent
GSM739946	MB41 DNA Methylome	Pluripotent
GSM739947	MB45 DNA Methylome	Pluripotent
GSM739949	H1 DNA Methylome	Pluripotent
GSM739952	MR45 DNA Methylome	Pluripotent
GSM739953	MR46 DNA Methylome	Pluripotent
GSM739954	MMW1 DNA Methylome	Pluripotent
GSM739955	MMW2 DNA Methylome	Pluripotent
GSM739957	MR31 DNA Methylome	Pluripotent
GSM739958	MR32 DNA Methylome	Pluripotent
GSM744663	1-hESC	Pluripotent
GSM744664	2-hESC	Pluripotent
GSM744665	3-hESC	Pluripotent
GSM744666	4-hESC	Pluripotent
GSM744667	5-hESC	Pluripotent
GSM744668	6-hESC	Pluripotent
GSM744669	7-hESC	Pluripotent
GSM744670	8-hESC	Pluripotent
GSM744671	9-hESC	Pluripotent
GSM744672	10-hESC	Pluripotent
GSM744696	induced pluripotent stem cells	Pluripotent
GSM755488	H9 hESC cultured in human foreskin fibroblast-conditioned media	Pluripotent
GSM755489	H13C hESC cultured in human foreskin fibroblast-conditioned media	Pluripotent
GSM755490	SHEF2 hESC cultured in human foreskin fibroblast-conditioned media	Pluripotent
GSM755491	H9 hESC cultured in mesenchymal stem cells-conditioned media	Pluripotent
GSM755492	H13C hESC cultured in mesenchymal stem cells-conditioned media	Pluripotent
GSM755493	SHEF2 hESC cultured in mesenchymal stem cells-conditioned media	Pluripotent
GSM760204	ES_BG03_passage55_____Female_124.372.1.3	Pluripotent
GSM760205	ES_CM11_passage17_____Female_240.617.1.1	Pluripotent
GSM760206	ES_CM14_passage21_____Female_239.616.1.1	Pluripotent
GSM760207	ES_CM14_passage87_____Female_239.615.1.1	Pluripotent
GSM760208	ES_CM1_passage16_____Female_246.624.1.1	Pluripotent
GSM760209	ES_CM2_passage17_____Female_245.623.1.1	Pluripotent
GSM760210	ES_CM6_passage19_____Female_244.622.1.1	Pluripotent
GSM760211	ES_CM7_passage19_____Female_243.621.1.1	Pluripotent
GSM760212	ES_CM8_passage12_____Female_241.619.1.1	Pluripotent
GSM760213	ES_CM8_passage25_____Female_241.618.1.1	Pluripotent
GSM760214	ES_CSC14C1_passage26_____Female_202.550.1.1	Pluripotent
GSM760215	ES_CSC14_passage26_____Female_197.524.1.2	Pluripotent
GSM760216	ES_ESI017_passage24_____Female_26.101.3.1	Pluripotent
GSM760217	ES_ESI035_passage35_____Female_27.102.4.1	Pluripotent
GSM760218	ES_ESI051_passage37_____Female_29.104.3.1	Pluripotent
GSM760219	ES_ESI053_passage37_____Female_30.105.5.1	Pluripotent
GSM760220	ES_ESIH3_passagexx_____Female_31.106.1.1	Pluripotent
GSM760221	ES_ESIH3_passage114_____Female_31.109.1.1	Pluripotent
GSM760222	ES_FES30_passage26_____Female_22.91.1.1	Pluripotent
GSM760223	ES_HES2_passage105_____Female_32.135.4.1	Pluripotent
GSM760224	ES_HES2_passage28_____Female_32.273.2.1	Pluripotent
GSM760225	ES_HES2_passage55_____Female_32.114.4.1	Pluripotent
GSM760226	ES_HES2_passage91_____Female_32.275.1.1	Pluripotent
GSM760227	ES_HES2_passage92_____Female_32.110.4.1	Pluripotent
GSM760228	ES_HES3_passage31_____Female_33.276.1.1	Pluripotent
GSM760229	ES_HES3_passage54_____Female_33.112.4.1	Pluripotent
GSM760230	ES_HES3_passage59_____Female_33.118.4.1	Pluripotent
GSM760231	ES_MEL2_passage13_____Female_36.131.4.1	Pluripotent
GSM760232	ES_MEL2_passage15_____Female_36.133.4.1	Pluripotent
GSM760233	ES_MEL3_passage34_____Female_126.376.3.1	Pluripotent
GSM760234	ES_MEL4_passage35_____Female_127.378.3.1	Pluripotent
GSM760235	ES_MEL4_passage36_____Female_127.379.3.1	Pluripotent
GSM760236	ES_MIZ13_passage50_____Female_238.613.1.1	Pluripotent
GSM760237	ES_MIZ6_passage27_____Female_38.161.1.1	Pluripotent
GSM760238	ES_MIZ6_passage27_____Female_38.162.1.1	Pluripotent
GSM760239	ES_SIVF001_passage18_____Female_112.396.3.1	Pluripotent
GSM760240	ES_SIVF001_passage39_____Female_112.340.4.1	Pluripotent
GSM760241	ES_SIVF001_passage45_____Female_112.342.4.1	Pluripotent
GSM760242	ES_SIVF003_passage22_____Female_113.343.4.1	Pluripotent
GSM760243	ES_SIVF004_passage43_____Female_291.766.1.3	Pluripotent
GSM760244	ES_SIVF006_passage22_____Female_114.344.4.1	Pluripotent
GSM760245	ES_SIVF006_passage24_____Female_114.355.3.1	Pluripotent
GSM760246	ES_SIVF007_passage21_____Female_115.345.4.1	Pluripotent
GSM760247	ES_SIVF007_passage23_____Female_115.356.3.1	Pluripotent
GSM760248	ES_SIVF016_passage19_____Female_275.745.1.3	Pluripotent
GSM760249	ES_SIVF018_passage44_____Female_117.347.4.1	Pluripotent
GSM760250	ES_SIVF018_passage72_____Female_293.770.1.2	Pluripotent
GSM760251	ES_SIVF019_passage67_____Female_118.776.1.3	Pluripotent
GSM760252	ES_SIVF019_passage81_____Female_118.761.1.2	Pluripotent
GSM760253	ES_SIVF020_passage52_____Female_119.350.4.1	Pluripotent
GSM760254	ES_SIVF020_passage82_____Female_289.762.1.2	Pluripotent
GSM760255	ES_SIVF024_passage15_____Female_294.772.1.3	Pluripotent
GSM760256	ES_SIVF024_passage28_____Female_294.774.1.3	Pluripotent
GSM760257	ES_SIVF027_passage31_____Female_297.777.1.3	Pluripotent
GSM760258	ES_SIVF028_passage28_____Female_276.746.1.3	Pluripotent
GSM760259	ES_SIVF029_passage28_____Female_277.747.1.3	Pluripotent
GSM760260	ES_SIVF040_passage17_____Female_281.751.1.3	Pluripotent
GSM760261	ES_SIVF041_passage17_____Female_282.752.1.3	Pluripotent
GSM760262	ES_SIVF042_passage13_____Female_283.753.1.3	Pluripotent
GSM760263	ES_SIVF046_passage11_____Female_287.757.1.3	Pluripotent
GSM760264	ES_SIVF047_passage10_____Female_288.758.1.3	Pluripotent
GSM760265	ES_SIVF049_passage9_____Female_279.749.1.3	Pluripotent
GSM760266	ES_UC06_passagexx_____Female_39.4.4.1	Pluripotent
GSM760267	ES_UC06_passage61_____Female_39.158.1.1	Pluripotent
GSM760268	ES_UC06_passage61_____Female_39.159.1.1	Pluripotent
GSM760269	ES_UC06_passage70_____Female_39.160.1.1	Pluripotent
GSM760270	ES_UC06_passage70_____Female_39.156.1.1	Pluripotent
GSM760271	ES_UC06_passage71_____Female_39.157.1.1	Pluripotent
GSM760272	ES_WA07_passage35_____Female_47.176.1.1	Pluripotent
GSM760273	ES_WA07_passage56_____Female_47.177.1.1	Pluripotent
GSM760274	ES_WA09_passage39_____Female_87.142.1.1	Pluripotent
GSM760275	ES_WA09_passage39_____Female_87.138.1.1	Pluripotent
GSM760276	ES_WA09_passage39_____Female_87.139.1.1	Pluripotent
GSM760277	ES_WA09_passage40_____Female_87.137.1.1	Pluripotent
GSM760278	ES_WA09_passage41_____Female_87.304.7.1	Pluripotent
GSM760279	ES_WA09_passage43_____Female_87.521.1.1	Pluripotent
GSM760280	ES_WA09_passage44_____Female_87.453.1.1	Pluripotent
GSM760281	ES_WA09_passage50_____Female_87.141.2.1	Pluripotent
GSM760282	ES_WA09_passage46_____Female_87.144.1.1	Pluripotent
GSM760283	ES_WA09_passage49_____Female_87.146.4.1	Pluripotent
GSM760284	ES_WA09_passage51_____Female_87.302.3.1	Pluripotent
GSM760285	ES_BG02_passage46_____Male_54.215.1.8	Pluripotent
GSM760286	ES_ESI049_passage38_____Male_28.103.4.1	Pluripotent
GSM760287	ES_FES22_passage44_____Male_23.92.1.1	Pluripotent
GSM760288	ES_FES22_passage44_____Male_23.93.1.1	Pluripotent
GSM760289	ES_HES4_passage56_____Male_34.116.4.1	Pluripotent
GSM760290	ES_HES4_passage57_____Male_34.117.4.1	Pluripotent
GSM760291	ES_HES4_passage60_____Male_34.121.4.1	Pluripotent
GSM760292	ES_HUES16_passage21_____Male_70.233.3.1	Pluripotent
GSM760293	ES_MEL1_passage51_____Male_35.122.4.1	Pluripotent
GSM760294	ES_MEL1_passage59_____Male_35.125.4.1	Pluripotent
GSM760295	ES_MEL1_passage59_____Male_35.128.4.1	Pluripotent
GSM760296	ES_MIZ4_passage53_____Male_37.147.1.1	Pluripotent
GSM760297	ES_MIZ4_passage53_____Male_37.148.1.1	Pluripotent
GSM760298	ES_MIZ4_passage60_____Male_37.150.1.1	Pluripotent
GSM760299	ES_MIZ4_passage62_____Male_37.154.3.1	Pluripotent
GSM760300	ES_MIZ4_passage62_____Male_37.156.1.1	Pluripotent
GSM760301	ES_MIZ4_passage63_____Male_37.152.1.1	Pluripotent
GSM760302	ES_MIZ4_passage65_____Male_37.157.1.1	Pluripotent
GSM760303	ES_SIVF002_passage17_____Male_136.398.3.1	Pluripotent
GSM760304	ES_SIVF002_passage50_____Male_290.763.1.3	Pluripotent
GSM760305	ES_SIVF005_passage44_____Male_123.767.1.2	Pluripotent
GSM760306	ES_SIVF011_passage28_____Male_273.743.1.2	Pluripotent
GSM760307	ES_SIVF014_passage42_____Male_295.773.1.3	Pluripotent
GSM760308	ES_SIVF015_passage18_____Male_274.744.1.2	Pluripotent
GSM760309	ES_SIVF017_passage43_____Male_116.346.4.1	Pluripotent
GSM760310	ES_SIVF017_passage67_____Male_292.769.1.2	Pluripotent
GSM760311	ES_SIVF021_passage19_____Male_120.351.4.1	Pluripotent
GSM760312	ES_SIVF021_passage49_____Male_120.764.1.2	Pluripotent
GSM760313	ES_SIVF022_passage19_____Male_121.352.4.1	Pluripotent
GSM760314	ES_SIVF022_passage48_____Male_121.768.1.3	Pluripotent
GSM760315	ES_SIVF025_passage35_____Male_296.775.1.2	Pluripotent
GSM760316	ES_SIVF026_passage30_____Male_298.778.1.2	Pluripotent
GSM760317	ES_SIVF043_passage12_____Male_284.754.1.3	Pluripotent
GSM760318	ES_SIVF044_passage13_____Male_285.755.1.3	Pluripotent
GSM760319	ES_SIVF045_passage13_____Male_286.756.1.3	Pluripotent
GSM760320	ES_SIVF048_passage13_____Male_278.748.1.3	Pluripotent
GSM760321	ES_SIVF050_passage9_____Male_280.750.1.3	Pluripotent
GSM760322	iPS_HDF51IPS10_passage6_____Female_161.445.1.1	Pluripotent
GSM760323	iPS_HDF51IPS11_passage8_____Female_162.475.3.2	Pluripotent
GSM760324	iPS_HDF51IPS12_passage6_____Female_163.447.1.1	Pluripotent
GSM760325	iPS_HDF51IPS13_passage8_____Female_164.471.3.2	Pluripotent
GSM760326	iPS_HDF51IPS1_passage6_____Female_153.437.1.2	Pluripotent
GSM760327	iPS_HDF51IPS2_passage6_____Female_154.438.1.2	Pluripotent
GSM760328	iPS_HDF51IPS3_passage6_____Female_155.439.1.1	Pluripotent
GSM760329	iPS_HDF51IPS5_passage6_____Female_156.440.1.1	Pluripotent
GSM760330	iPS_HDF51IPS6_passage5_____Female_157.441.1.1	Pluripotent
GSM760331	iPS_HDF51IPS7_passage5_____Female_158.442.1.1	Pluripotent
GSM760332	iPS_HDF51IPS9_passage7_____Female_160.473.1.1	Pluripotent
GSM760333	iPS_GOTTESFELD3816.5_passage14_____Female_300.780.3.1	Pluripotent
GSM760334	iPS_GOTTESFELD8.2A4R_passage28_____Female_299.779.3.1	Pluripotent
GSM760335	iPS_HDF51IPS14_passage27_____Female_165.592.1.2	Pluripotent
GSM760336	iPS_HDF51IPS14_passage8_____Female_165.472.1.1	Pluripotent
GSM760337	iPS_HDF68IPS10_passage4_____Female_233.599.1.1	Pluripotent
GSM760338	iPS_HDF68IPS4_passage4_____Female_230.596.1.1	Pluripotent
GSM760339	iPS_HDK68IPS1_passage5_____Female_221.574.1.1	Pluripotent
GSM760340	iPS_IPS-IMR90C2_passage27_____Female_134.392.3.1	Pluripotent
GSM760341	iPS_IPS-IMR90C4_passage27_____Female_135.394.3.1	Pluripotent
GSM760342	iPS_KIPS4F1_passage32_____Female_249.667.1.2	Pluripotent
GSM760343	iPS_C14_passage32_____Male_310.889.3.1	Pluripotent
GSM760344	iPS_IPS-Foreskin-CL1_passage18_____Male_130.384.3.1	Pluripotent
GSM760345	iPS_IPS-Foreskin-CL2_passage17_____Male_131.387.3.1	Pluripotent
GSM760346	iPS_IPS-Foreskin-CL3_passage19_____Male_132.389.3.1	Pluripotent
GSM760347	iPS_IPS-Foreskin-CL4_passage18_____Male_133.390.3.1	Pluripotent
GSM760348	iPS_GOTTESFELD4078.1A2_passage27_____Male_302.782.3.1	Pluripotent
GSM760349	iPS_GOTTESFELD4078.1B3_passage20_____Male_301.781.3.1	Pluripotent
GSM760350	iPS_HFIB2IPS5_passage69_____Male_85.420.1.3	Pluripotent
GSM760351	iPS_K4AMKIPS4F1_passage15_____Male_138.401.1.2	Pluripotent
GSM760352	iPS_KIPS4F8_passage27_____Male_250.668.1.2	Pluripotent
GSM760353	iPS_NSC253I_passage23_____Male_314.893.3.1	Pluripotent
GSM760354	iPS_TH124SOX2BTHAL_passage34_____Male_309.888.3.1	Pluripotent
GSM760355	iPS_TH152OCT4BTHAL_passage30_____Male_308.887.3.1	Pluripotent
GSM760356	iPS_TH160OCT4SOX2BTHAL_passage38_____Male_311.890.3.1	Pluripotent
GSM760357	iPS_HDF51IPS10_passage37_____Female_161.900.1.2	Pluripotent
GSM760358	iPS_HDF51IPS11_passage33_____Female_162.650.1.1	Pluripotent
GSM760359	iPS_HDF51IPS12_passage33_____Female_163.651.1.3	Pluripotent
GSM760360	iPS_HDF51IPS13_passage34_____Female_164.652.1.1	Pluripotent
GSM760361	iPS_HDF51IPS1_passage25_____Female_153.738.1.1	Pluripotent
GSM760362	iPS_HDF51IPS2_passage34_____Female_154.644.1.2	Pluripotent
GSM760363	iPS_HDF51IPS3_passage34_____Female_155.645.1.4	Pluripotent
GSM760364	iPS_HDF51IPS5_passage34_____Female_156.646.1.1	Pluripotent
GSM760365	iPS_HDF51IPS6_passage33_____Female_157.647.1.2	Pluripotent
GSM760366	iPS_HDF51IPS7_passage33_____Female_158.648.1.1	Pluripotent
GSM760367	iPS_HDF51IPS9_passage33_____Female_160.649.1.3	Pluripotent
GSM856719	ESC UNDIFF LINE BG01 PASSAGE 67	Pluripotent
GSM856720	ESC UNDIFF LINE BG02 PASSAGE 54	Pluripotent
GSM856721	ESC UNDIFF LINE BG03 PASSAGE 54	Pluripotent
GSM856722	ESC UNDIFF LINE ES01 PASSAGE 71	Pluripotent
GSM856723	ESC UNDIFF LINE ES02 PASSAGE 49	Pluripotent
GSM856724	ESC UNDIFF LINE ES03 PASSAGE 88	Pluripotent
GSM856725	ESC UNDIFF LINE ES05 PASSAGE 59	Pluripotent
GSM856726	ESC UNDIFF LINE ES06 PASSAGE 62	Pluripotent
GSM856727	ESC UNDIFF LINE SA01 PASSAGE 32	Pluripotent
GSM856728	ESC UNDIFF LINE UC06 PASSAGE 49	Pluripotent
GSM856729	ESC UNDIFF LINE WA01 PASSAGE 56	Pluripotent
GSM856730	ESC UNDIFF LINE WA07 PASSAGE 43	Pluripotent
GSM856731	ESC UNDIFF LINE WA09 PASSAGE 45	Pluripotent
GSM856732	ESC UNDIFF LINE WA13 PASSAGE 76	Pluripotent
GSM856733	ESC UNDIFF LINE WA14 PASSAGE 39	Pluripotent
GSM856734	iPSC UNDIFF LINE i1 PASSAGE 12	Pluripotent
GSM856735	ESC UNDIFF LINE TE04 PASSAGE 32	Pluripotent
GSM856736	ESC UNDIFF LINE TE03 PASSAGE 70	Pluripotent
GSM856737	ESC UNDIFF LINE TE06 PASSAGE 60	Pluripotent
GSM856738	ESC UNDIFF LINE UC06 PASSAGE 114	Pluripotent
GSM856739	iPSC UNDIFF LINE i5 PASSAGE 21	Pluripotent
GSM856740	iPSC UNDIFF LINE i4 PASSAGE 14	Pluripotent
GSM856741	iPSC UNDIFF LINE i12 PASSAGE 14	Pluripotent
GSM856742	iPSC UNDIFF LINE i7 PASSAGE 21	Pluripotent
GSM607969	genomic DNA from MRC5	Somatic
GSM607977	AM936EP	Somatic
GSM607986	Edom22	Somatic
GSM607992	PAE551	Somatic
GSM608001	UtE1104	Somatic
GSM615043	EP_1 [CH3'n]	Somatic
GSM615046	MH_1 [CH3'n]	Somatic
GSM616072	Normal head and neck tissue 1	Somatic
GSM616073	Normal head and neck tissue 2	Somatic
GSM616074	Normal head and neck tissue 3	Somatic
GSM616075	Normal head and neck tissue 4	Somatic
GSM616076	Normal head and neck tissue 5	Somatic
GSM616077	Normal head and neck tissue 6	Somatic
GSM616078	Normal head and neck tissue 7	Somatic
GSM616079	Normal head and neck tissue 8	Somatic
GSM616080	Normal head and neck tissue 9	Somatic
GSM616081	Normal head and neck tissue 10	Somatic
GSM616082	Normal head and neck tissue 11	Somatic
GSM616083	Normal head and neck tissue 12	Somatic
GSM616084	Normal head and neck tissue 13	Somatic
GSM616085	Normal head and neck tissue 14	Somatic
GSM616086	Normal head and neck tissue 15	Somatic
GSM616087	Normal head and neck tissue 16	Somatic
GSM616088	Normal head and neck tissue 17	Somatic
GSM616089	Normal head and neck tissue 18	Somatic
GSM616154	HNSCC 1	Somatic
GSM616155	HNSCC 2	Somatic
GSM616156	HNSCC 3	Somatic
GSM616157	HNSCC 4	Somatic
GSM616158	HNSCC 5	Somatic
GSM616159	HNSCC 6	Somatic
GSM616160	HNSCC 7	Somatic
GSM616161	HNSCC 8	Somatic
GSM616162	HNSCC 9	Somatic
GSM616163	HNSCC 10	Somatic
GSM616164	HNSCC 11	Somatic
GSM616165	HNSCC 12	Somatic
GSM616166	HNSCC 13	Somatic
GSM616167	HNSCC 14	Somatic
GSM616168	HNSCC 15	Somatic
GSM616169	HNSCC 16	Somatic
GSM616170	HNSCC 17	Somatic
GSM616171	HNSCC 18	Somatic
GSM616172	HNSCC 19	Somatic
GSM616173	HNSCC 20	Somatic
GSM616174	HNSCC 21	Somatic
GSM616175	HNSCC 22	Somatic
GSM616176	HNSCC 23	Somatic
GSM616177	HNSCC 24	Somatic
GSM616178	HNSCC 25	Somatic
GSM616179	HNSCC 26	Somatic
GSM616180	HNSCC 27	Somatic
GSM616181	HNSCC 28	Somatic
GSM616182	HNSCC 29	Somatic
GSM616183	HNSCC 30	Somatic
GSM616184	HNSCC 31	Somatic
GSM616185	HNSCC 32	Somatic
GSM616186	HNSCC 33	Somatic
GSM616187	HNSCC 34	Somatic
GSM616188	HNSCC 35	Somatic
GSM616189	HNSCC 36	Somatic
GSM616190	HNSCC 37	Somatic
GSM616191	HNSCC 38	Somatic
GSM616192	HNSCC 39	Somatic
GSM616193	HNSCC 40	Somatic
GSM616194	HNSCC 41	Somatic
GSM616195	HNSCC 42	Somatic
GSM616196	HNSCC 43	Somatic
GSM616197	HNSCC 44	Somatic
GSM616198	HNSCC 45	Somatic
GSM616199	HNSCC 46	Somatic
GSM616200	HNSCC 47	Somatic
GSM616201	HNSCC 48	Somatic
GSM616202	HNSCC 49	Somatic
GSM616203	HNSCC 50	Somatic
GSM616204	HNSCC 51	Somatic
GSM616205	HNSCC 52	Somatic
GSM616206	HNSCC 53	Somatic
GSM616207	HNSCC 54	Somatic
GSM616208	HNSCC 55	Somatic
GSM616209	HNSCC 56	Somatic
GSM616210	HNSCC 57	Somatic
GSM616211	HNSCC 58	Somatic
GSM616212	HNSCC 59	Somatic
GSM616213	HNSCC 60	Somatic
GSM616214	HNSCC 61	Somatic
GSM616215	HNSCC 62	Somatic
GSM616216	HNSCC 63	Somatic
GSM616217	HNSCC 64	Somatic
GSM616218	HNSCC 65	Somatic
GSM616219	HNSCC 66	Somatic
GSM616220	HNSCC 67	Somatic
GSM616221	HNSCC 68	Somatic
GSM616222	HNSCC 69	Somatic
GSM616223	HNSCC 70	Somatic
GSM616224	HNSCC 71	Somatic
GSM616225	HNSCC 72	Somatic
GSM616226	HNSCC 73	Somatic
GSM616227	HNSCC 74	Somatic
GSM616228	HNSCC 75	Somatic
GSM616229	HNSCC 76	Somatic
GSM616230	HNSCC 77	Somatic
GSM616231	HNSCC 78	Somatic
GSM616232	HNSCC 79	Somatic
GSM616233	HNSCC 80	Somatic
GSM616234	HNSCC 81	Somatic
GSM616235	HNSCC 82	Somatic
GSM616236	HNSCC 83	Somatic
GSM616237	HNSCC 84	Somatic
GSM616238	HNSCC 85	Somatic
GSM616239	HNSCC 86	Somatic
GSM616240	HNSCC 87	Somatic
GSM616241	HNSCC 88	Somatic
GSM616242	HNSCC 89	Somatic
GSM616243	HNSCC 90	Somatic
GSM616244	HNSCC 91	Somatic
GSM627711	HUVECBF4P4Btech1	Somatic
GSM627725	BloodPt5	Somatic
GSM627726	Ovary1	Somatic
GSM627727	FibroSC30C	Somatic
GSM627728	HDFP12A	Somatic
GSM627730	GliaSC01C	Somatic
GSM627731	GliaSC11B	Somatic
GSM627732	MSCSC31C	Somatic
GSM627733	Prostate1	Somatic
GSM627734	HDFA	Somatic
GSM627735	NuFFP15A	Somatic
GSM627736	Breast1	Somatic
GSM627737	Colon1	Somatic
GSM639308	genomic DNA from human liver 1 (replicate A)	Somatic
GSM639310	genomic DNA from human liver 2 (replicate A)	Somatic
GSM639312	genomic DNA from human liver 3 (replicate A)	Somatic
GSM639314	genomic DNA from human liver 4 (replicate A)	Somatic
GSM639316	genomic DNA from human liver 5 (replicate A)	Somatic
GSM639318	genomic DNA from human liver 6 (replicate A)	Somatic
GSM639332	genomic DNA from human kidney 1 (replicate A)	Somatic
GSM639334	genomic DNA from human kidney 2 (replicate A)	Somatic
GSM639336	genomic DNA from human kidney 3 (replicate A)	Somatic
GSM639338	genomic DNA from human kidney 4 (replicate A)	Somatic
GSM639340	genomic DNA from human kidney 5 (replicate A)	Somatic
GSM639342	genomic DNA from human kidney 6 (replicate A)	Somatic
GSM639355	genomic DNA from human heart 1 (replicate A)	Somatic
GSM639357	genomic DNA from human heart 2 (replicate A)	Somatic
GSM639359	genomic DNA from human heart 3 (replicate A)	Somatic
GSM639361	genomic DNA from human heart 4 (replicate A)	Somatic
GSM639363	genomic DNA from human heart 5 (replicate A)	Somatic
GSM639365	genomic DNA from human heart 6 (replicate A)	Somatic
GSM643162	Prostate Tissue PC159 Tumor	Somatic
GSM643163	Prostate Tissue PC551 Tumor	Somatic
GSM643164	Prostate Tissue PC626 Tumor	Somatic
GSM643165	Prostate Tissue PC15 Tumor	Somatic
GSM643166	Prostate Tissue PC366 Tumor	Somatic
GSM643167	Prostate Tissue PC563 Tumor	Somatic
GSM643168	Prostate Tissue PC14 Tumor	Somatic
GSM643169	Prostate Tissue PC166 Tumor	Somatic
GSM643170	Prostate Tissue PC367 Tumor	Somatic
GSM643171	Prostate Tissue PC629 Tumor	Somatic
GSM643172	Prostate Tissue PC19.2 Tumor	Somatic
GSM643173	Prostate Tissue PC185 Normal	Somatic
GSM643174	Prostate Tissue PC375 Normal	Somatic
GSM643175	Prostate Tissue PC582 Normal	Somatic
GSM643176	Prostate Tissue PC21.2 Normal	Somatic
GSM643177	Prostate Tissue PC188 Normal	Somatic
GSM643178	Prostate Tissue PC405 Normal	Somatic
GSM643179	Prostate Tissue PC593 Normal	Somatic
GSM643180	Prostate Tissue PC21 Tumor (1)	Somatic
GSM643181	Prostate Tissue PC184 Normal	Somatic
GSM643182	Prostate Tissue PC370 Normal	Somatic
GSM643183	Prostate Tissue PC19.2 Normal	Somatic
GSM643184	Prostate Tissue PC636 Tumor	Somatic
GSM643185	Prostate Tissue PC19 Tumor	Somatic
GSM643186	Prostate Tissue PC45 Tumor	Somatic
GSM643187	Prostate Tissue PC594 Tumor	Somatic
GSM643188	Prostate Tissue PC645 Tumor	Somatic
GSM643189	Prostate Tissue PC47 Tumor	Somatic
GSM643190	Prostate Tissue PC599 Tumor	Somatic
GSM643191	Prostate Tissue PC646 Tumor	Somatic
GSM643192	Prostate Tissue PC252 Tumor	Somatic
GSM643193	Prostate Tissue PC494 Tumor	Somatic
GSM643194	Prostate Tissue PC84 Tumor	Somatic
GSM643195	Prostate Tissue PC274 Tumor	Somatic
GSM643196	Prostate Tissue PC619 Tumor	Somatic
GSM643197	Prostate Tissue PC85 Tumor	Somatic
GSM643198	Prostate Tissue PC538 Tumor	Somatic
GSM643199	Prostate Tissue PC621 Tumor	Somatic
GSM643200	Prostate Tissue PC86 Tumor	Somatic
GSM643201	Prostate Tissue PC343 Tumor	Somatic
GSM643202	Prostate Tissue PC540 Tumor	Somatic
GSM643203	Prostate Tissue PC625 Tumor	Somatic
GSM643204	Prostate Tissue PC97 Tumor	Somatic
GSM643205	Prostate Tissue PC616 Tumor	Somatic
GSM643206	Prostate Tissue PC453 Tumor	Somatic
GSM643207	Prostate Tissue PC187 Tumor	Somatic
GSM643208	Prostate Tissue PC423 Tumor	Somatic
GSM643209	Prostate Tissue PC648 Tumor	Somatic
GSM643210	Prostate Tissue PC474 Tumor	Somatic
GSM643211	Prostate Tissue PC99 Tumor	Somatic
GSM643212	Prostate Tissue PC TB2682 Tumor	Somatic
GSM643213	Prostate Tissue PC473 Tumor	Somatic
GSM643214	Prostate Tissue PC21 Tumor (2)	Somatic
GSM643215	Prostate Tissue PC480 Tumor	Somatic
GSM643216	Prostate Tissue PC190 Tumor	Somatic
GSM643217	Prostate Tissue PC228 Tumor	Somatic
GSM643218	Prostate Tissue PC430 Tumor	Somatic
GSM643219	Prostate Tissue PC448 Tumor	Somatic
GSM643220	Prostate Tissue PC2364 Tumor	Somatic
GSM643221	Prostate Tissue PC191 Tumor	Somatic
GSM643222	Prostate Tissue PC242 Tumor	Somatic
GSM643223	Prostate Tissue PC457 Tumor	Somatic
GSM643224	Prostate Tissue PC498 Tumor	Somatic
GSM643225	Prostate Tissue PC159 Normal	Somatic
GSM643226	Prostate Tissue PC551 Normal	Somatic
GSM643227	Prostate Tissue PC14 Normal	Somatic
GSM643228	Prostate Tissue PC366 Normal	Somatic
GSM643229	Prostate Tissue PC563 Normal	Somatic
GSM643230	Prostate Tissue PC166 Normal	Somatic
GSM643231	Prostate Tissue PC367 Normal	Somatic
GSM643232	Prostate Tissue PC575 Normal	Somatic
GSM643233	Prostate Tissue PC188 Tumor	Somatic
GSM643234	Prostate Tissue PC405 Tumor	Somatic
GSM643235	Prostate Tissue PC593 Tumor	Somatic
GSM643236	Prostate Tissue PC643 Tumor	Somatic
GSM643237	Prostate Tissue PC184 Tumor	Somatic
GSM643238	Prostate Tissue PC370 Tumor	Somatic
GSM643239	Prostate Tissue PC579 Tumor	Somatic
GSM643240	Prostate Tissue PC634 Tumor	Somatic
GSM643241	Prostate Tissue PC185 Tumor	Somatic
GSM643242	Prostate Tissue PC375 Tumor	Somatic
GSM643243	Prostate Tissue PC582 Tumor	Somatic
GSM643244	Prostate Tissue PC19 Normal	Somatic
GSM643245	Prostate Tissue PC45 Normal	Somatic
GSM643246	Prostate Tissue PC594 Normal	Somatic
GSM643247	Prostate Tissue PC237 Normal	Somatic
GSM643248	Prostate Tissue PC47 Normal	Somatic
GSM643249	Prostate Tissue PC599 Normal	Somatic
GSM643250	Prostate Tissue PC252 Normal	Somatic
GSM643251	Prostate Tissue PC499 Normal	Somatic
GSM643252	Prostate Tissue PC604 Normal	Somatic
GSM643253	Prostate Tissue PC274 Normal	Somatic
GSM643254	Prostate Tissue PC537 Normal	Somatic
GSM643255	Prostate Tissue PC538 Normal	Somatic
GSM643256	Prostate Tissue PC621 Normal	Somatic
GSM643257	Prostate Tissue PC343 Normal	Somatic
GSM643258	Prostate Tissue PC540 Normal	Somatic
GSM643259	Prostate Tissue PC625 Normal	Somatic
GSM643260	Prostate Tissue PC97 Normal	Somatic
GSM643261	Prostate Tissue PC453 Normal	Somatic
GSM643262	Prostate Tissue PC527 Normal	Somatic
GSM643263	Prostate Tissue PC627 Normal	Somatic
GSM643264	Prostate Tissue PC423 Normal	Somatic
GSM643265	Prostate Tissue PC474 Normal	Somatic
GSM643266	Prostate Tissue PC363 Normal	Somatic
GSM643267	Prostate Tissue PC187 Normal	Somatic
GSM643268	Prostate Tissue PC629 Normal	Somatic
GSM643269	Prostate Tissue PC99 Normal	Somatic
GSM643270	Prostate Tissue PC473 Normal	Somatic
GSM643271	Prostate Tissue PC190 Normal	Somatic
GSM643272	Prostate Tissue PC634 Normal	Somatic
GSM643273	Prostate Tissue PC490 Normal	Somatic
GSM643274	Prostate Tissue PC480 Normal	Somatic
GSM643275	Prostate Tissue PC636 Normal	Somatic
GSM643276	Prostate Tissue PC430 Normal	Somatic
GSM643277	Prostate Tissue PC448 Normal	Somatic
GSM643278	Prostate Tissue PC457 Normal	Somatic
GSM643279	Prostate Tissue PC498 Normal	Somatic
GSM643280	Prostate Tissue PC2364 Normal	Somatic
GSM643281	Prostate Tissue PC191 Normal	Somatic
GSM643282	Prostate Tissue PC248 Tumor	Somatic
GSM643283	Prostate Tissue PC 2337 Tumor	Somatic
GSM643284	Prostate Tissue PC477 Tumor	Somatic
GSM643285	Prostate Tissue PC205 Tumor	Somatic
GSM643286	Prostate Tissue PC485 Tumor	Somatic
GSM643287	Prostate Tissue PC265 Tumor	Somatic
GSM643288	Prostate Tissue PC645 Normal	Somatic
GSM643289	Prostate Tissue PC452 Tumor	Somatic
GSM643290	Prostate Tissue PC477 Normal	Somatic
GSM643291	Prostate Tissue PC398 Tumor	Somatic
GSM643292	Prostate Tissue PC485 Normal	Somatic
GSM643293	Prostate Tissue PC646 Normal	Somatic
GSM643294	Prostate Tissue PC555 Tumor	Somatic
GSM643295	Prostate Tissue PC455 Tumor	Somatic
GSM643296	Prostate Tissue PC S07 8392 Tumor	Somatic
GSM643297	Prostate Tissue PC88 Normal	Somatic
GSM643298	Prostate Tissue PC455 Normal	Somatic
GSM643299	Prostate Tissue PC450 Normal	Somatic
GSM643300	Prostate Tissue PC452 Normal	Somatic
GSM643301	Prostate Tissue PC157 Normal	Somatic
GSM643302	Prostate Tissue PC398 Normal	Somatic
GSM643303	Prostate Tissue PC229 Tumor	Somatic
GSM643304	Prostate Tissue PC205 Normal	Somatic
GSM643305	Prostate Tissue PC362 Tumor	Somatic
GSM643306	Prostate Tissue PC348 Tumor	Somatic
GSM643307	Prostate Tissue PC482 Tumor	Somatic
GSM643308	Prostate Tissue PC501 Tumor	Somatic
GSM643309	Prostate Tissue PC S07 9957 Tumor	Somatic
GSM643310	Prostate Tissue PC501 Normal	Somatic
GSM643311	Prostate Tissue PC S07 8980 Tumor	Somatic
GSM643312	Prostate Tissue PC393 Normal	Somatic
GSM643313	Prostate Tissue PC86 Normal	Somatic
GSM643314	Prostate Tissue PC335 Tumor	Somatic
GSM643315	Prostate Tissue PC470 Normal	Somatic
GSM643316	Prostate Tissue PC299 Normal	Somatic
GSM643317	Prostate Tissue PC491 Tumor	Somatic
GSM643318	Prostate Tissue PC470 Tumor	Somatic
GSM643319	Prostate Tissue PC482 Normal	Somatic
GSM643320	Prostate Tissue PC335 Normal	Somatic
GSM643321	Prostate Tissue PC111 Tumor	Somatic
GSM643322	Prostate Tissue PC233 Normal	Somatic
GSM643323	Prostate Tissue PC 2337 Normal	Somatic
GSM643324	Prostate Tissue PC111 Normal	Somatic
GSM643325	Prostate Tissue PC84 Normal	Somatic
GSM643326	Prostate Tissue PC233 Tumor	Somatic
GSM643327	Prostate Tissue PC37 Tumor	Somatic
GSM643328	Prostate Tissue PC37 Normal	Somatic
GSM643329	Prostate Tissue PC83 Normal	Somatic
GSM643330	Prostate Tissue PC83 Tumor	Somatic
GSM643331	Prostate Tissue PC92 Tumor	Somatic
GSM643332	Prostate Tissue PC92 Normal	Somatic
GSM643333	Prostate Tissue PC100 Tumor	Somatic
GSM643334	Prostate Tissue PC103 Normal	Somatic
GSM643335	Prostate Tissue PC112 Normal	Somatic
GSM643336	Prostate Tissue PC112 Tumor	Somatic
GSM643337	Prostate Tissue PC153 Tumor	Somatic
GSM643338	Prostate Tissue PC153 Normal	Somatic
GSM643339	Prostate Tissue PC148 Tumor	Somatic
GSM643340	Prostate Tissue PC148 Normal	Somatic
GSM643341	Prostate Tissue PC180 Normal	Somatic
GSM643342	Prostate Tissue PC180 Tumor	Somatic
GSM643343	Primary Prostate Epithelial Culture (mock transfection)	Somatic
GSM643344	Primary Prostate Epithelial Culture (DNMT3B3 and EZH2 overexpressed)	Somatic
GSM643345	Primary Prostate Epithelial Culture (DNMT3A overexpressed)	Somatic
GSM643346	Primary Prostate Epithelial Culture (DNMT3B1 and EZH2 overexpressed)	Somatic
GSM643347	Primary Prostate Epithelial Culture (DNMT3B2 and EZH2 overexpressed)	Somatic
GSM643348	Primary Prostate Epithelial Culture (DNMT3A and EZH2 overexpressed)	Somatic
GSM643349	Primary Prostate Epithelial Culture (DNMT3A2 and EZH2 overexpressed)	Somatic
GSM643350	Primary Prostate Epithelial Culture (DNMT3B3 overexpressed)	Somatic
GSM643351	Primary Prostate Epithelial Culture (EZH2 overexpressed)	Somatic
GSM643352	Primary Prostate Epithelial Culture (DNMT3B2 overexpressed)	Somatic
GSM643353	Primary Prostate Epithelial Culture (DNMT3A2 overexpressed)	Somatic
GSM643354	Primary Prostate Epithelial Culture (DNMT3B1 overexpressed)	Somatic
GSM651927	MSC-AT_donor4_P5	Somatic
GSM651928	MSC-AT_donor8_P5	Somatic
GSM651929	MSC-AT_donor10_P5	Somatic
GSM651930	MSC-AT_donor11_P5	Somatic
GSM651931	MSC-AT_donor4_P10	Somatic
GSM651932	MSC-AT_donor8_P10	Somatic
GSM651933	MSC-AT_donor10_P10	Somatic
GSM651934	MSC-AT_donor11_P10	Somatic
GSM652469	genomic DNA from Normal PBL 1	Somatic
GSM652470	genomic DNA from Normal PBL 2	Somatic
GSM652471	genomic DNA from Normal PBL 3	Somatic
GSM652472	genomic DNA from Normal PBL 4	Somatic
GSM652473	genomic DNA from Normal PBL 5	Somatic
GSM652474	genomic DNA from Normal PBL 6	Somatic
GSM652475	genomic DNA from Normal PBL 7	Somatic
GSM652476	genomic DNA from Normal PBL 8	Somatic
GSM652477	genomic DNA from Normal PBL 9	Somatic
GSM652478	genomic DNA from Normal PBL 10	Somatic
GSM652479	genomic DNA from Normal PBL 11	Somatic
GSM652480	genomic DNA from Normal PBL 12	Somatic
GSM652481	genomic DNA from Normal PBL 13	Somatic
GSM652482	genomic DNA from Normal PBL 14	Somatic
GSM652483	genomic DNA from Normal PBL 15	Somatic
GSM652484	genomic DNA from Normal PBL 16	Somatic
GSM652485	genomic DNA from Normal PBL 17	Somatic
GSM652486	genomic DNA from Normal PBL 18	Somatic
GSM652487	genomic DNA from Normal PBL 19	Somatic
GSM652488	genomic DNA from Normal PBL 20	Somatic
GSM652489	genomic DNA from Normal PBL 21	Somatic
GSM652490	genomic DNA from Normal PBL 22	Somatic
GSM652491	genomic DNA from Normal PBL 23	Somatic
GSM652492	genomic DNA from Normal PBL 24	Somatic
GSM652493	genomic DNA from Normal PBL 25	Somatic
GSM652494	genomic DNA from Normal PBL 26	Somatic
GSM652495	genomic DNA from Normal PBL 27	Somatic
GSM652496	genomic DNA from Normal PBL 28	Somatic
GSM652497	genomic DNA from Normal PBL 29	Somatic
GSM652498	genomic DNA from Normal PBL 30	Somatic
GSM652499	genomic DNA from Normal PBL 31	Somatic
GSM652500	genomic DNA from Normal PBL 32	Somatic
GSM652501	genomic DNA from Normal PBL 33	Somatic
GSM652502	genomic DNA from Normal PBL 34	Somatic
GSM652503	genomic DNA from Normal PBL 35	Somatic
GSM652504	genomic DNA from Normal PBL 36	Somatic
GSM652505	genomic DNA from Normal PBL 37	Somatic
GSM652506	genomic DNA from Normal PBL 38	Somatic
GSM652507	genomic DNA from Normal PBL 39	Somatic
GSM652508	genomic DNA from Normal PBL 40	Somatic
GSM652509	genomic DNA from Normal PBL 41	Somatic
GSM652510	genomic DNA from Normal PBL 42	Somatic
GSM652511	genomic DNA from Normal PBL 43	Somatic
GSM652512	genomic DNA from Normal PBL 44	Somatic
GSM652513	genomic DNA from Normal PBL 45	Somatic
GSM652514	genomic DNA from Normal PBL 46	Somatic
GSM652515	genomic DNA from Normal PBL 47	Somatic
GSM652516	genomic DNA from Normal PBL 48	Somatic
GSM652517	genomic DNA from Normal PBL 49	Somatic
GSM652518	genomic DNA from Normal PBL 50	Somatic
GSM652519	genomic DNA from Normal PBL 51	Somatic
GSM652520	genomic DNA from Normal PBL 52	Somatic
GSM652521	genomic DNA from Normal PBL 53	Somatic
GSM652522	genomic DNA from Normal PBL 54	Somatic
GSM652523	genomic DNA from Normal PBL 55	Somatic
GSM652524	genomic DNA from Normal PBL 56	Somatic
GSM652525	genomic DNA from Normal PBL 57	Somatic
GSM652526	genomic DNA from Normal PBL 58	Somatic
GSM652527	genomic DNA from Normal PBL 59	Somatic
GSM652528	genomic DNA from Normal PBL 60	Somatic
GSM652529	genomic DNA from Normal PBL 61	Somatic
GSM652530	genomic DNA from Normal PBL 62	Somatic
GSM652531	genomic DNA from Normal PBL 63	Somatic
GSM652532	genomic DNA from Normal PBL 64	Somatic
GSM652533	genomic DNA from Normal PBL 65	Somatic
GSM652534	genomic DNA from Normal PBL 66	Somatic
GSM652535	genomic DNA from Normal PBL 67	Somatic
GSM652536	genomic DNA from Normal PBL 68	Somatic
GSM652537	genomic DNA from Normal PBL 69	Somatic
GSM652538	genomic DNA from Normal PBL 70	Somatic
GSM652539	genomic DNA from Normal PBL 71	Somatic
GSM652540	genomic DNA from Normal PBL 72	Somatic
GSM652541	genomic DNA from Normal PBL 73	Somatic
GSM652542	genomic DNA from Normal PBL 74	Somatic
GSM652543	genomic DNA from Normal PBL 75	Somatic
GSM652544	genomic DNA from Normal PBL 76	Somatic
GSM652545	genomic DNA from Normal PBL 77	Somatic
GSM652546	genomic DNA from Normal PBL 78	Somatic
GSM652547	genomic DNA from Normal PBL 79	Somatic
GSM652548	genomic DNA from Normal PBL 80	Somatic
GSM652549	genomic DNA from Normal PBL 81	Somatic
GSM652550	genomic DNA from Normal PBL 82	Somatic
GSM652551	genomic DNA from Normal PBL 83	Somatic
GSM652552	genomic DNA from Normal PBL 84	Somatic
GSM652553	genomic DNA from Normal PBL 85	Somatic
GSM652554	genomic DNA from Normal PBL 86	Somatic
GSM652555	genomic DNA from Normal PBL 87	Somatic
GSM652556	genomic DNA from Normal PBL 88	Somatic
GSM652557	genomic DNA from Normal PBL 89	Somatic
GSM652558	genomic DNA from Normal PBL 90	Somatic
GSM652559	genomic DNA from Normal PBL 91	Somatic
GSM652560	genomic DNA from Normal PBL 92	Somatic
GSM652561	genomic DNA from Normal PBL 93	Somatic
GSM652562	genomic DNA from Normal PBL 94	Somatic
GSM652563	genomic DNA from Normal PBL 95	Somatic
GSM652564	genomic DNA from Normal PBL 96	Somatic
GSM652565	genomic DNA from Normal PBL 97	Somatic
GSM652566	genomic DNA from Normal PBL 98	Somatic
GSM652567	genomic DNA from Normal PBL 99	Somatic
GSM652568	genomic DNA from Normal PBL 100	Somatic
GSM652569	genomic DNA from Normal PBL 101	Somatic
GSM652570	genomic DNA from Normal PBL 102	Somatic
GSM652571	genomic DNA from Normal PBL 103	Somatic
GSM652572	genomic DNA from Normal PBL 104	Somatic
GSM652573	genomic DNA from Normal PBL 105	Somatic
GSM652574	genomic DNA from Normal PBL 106	Somatic
GSM652575	genomic DNA from Normal PBL 107	Somatic
GSM652576	genomic DNA from Normal PBL 108	Somatic
GSM652577	genomic DNA from Normal PBL 109	Somatic
GSM652578	genomic DNA from Normal PBL 110	Somatic
GSM652579	genomic DNA from Normal PBL 111	Somatic
GSM652580	genomic DNA from Normal PBL 112	Somatic
GSM652581	genomic DNA from Normal PBL 113	Somatic
GSM652582	genomic DNA from Normal PBL 114	Somatic
GSM652583	genomic DNA from Normal PBL 115	Somatic
GSM652584	genomic DNA from Normal PBL 116	Somatic
GSM652585	genomic DNA from Normal PBL 117	Somatic
GSM652586	genomic DNA from Normal PBL 118	Somatic
GSM652587	genomic DNA from Normal PBL 119	Somatic
GSM652588	genomic DNA from Normal PBL 120	Somatic
GSM652589	genomic DNA from Normal PBL 121	Somatic
GSM652590	genomic DNA from Normal PBL 122	Somatic
GSM652591	genomic DNA from Normal PBL 123	Somatic
GSM652592	genomic DNA from Normal PBL 124	Somatic
GSM652593	genomic DNA from Normal PBL 125	Somatic
GSM652594	genomic DNA from Normal PBL 126	Somatic
GSM652595	genomic DNA from Normal PBL 127	Somatic
GSM652596	genomic DNA from Normal PBL 128	Somatic
GSM652597	genomic DNA from Normal PBL 129	Somatic
GSM652598	genomic DNA from Normal PBL 130	Somatic
GSM652599	genomic DNA from Normal PBL 131	Somatic
GSM652600	genomic DNA from Normal PBL 132	Somatic
GSM652601	genomic DNA from Normal PBL 133	Somatic
GSM652602	genomic DNA from Normal PBL 134	Somatic
GSM652603	genomic DNA from Normal PBL 135	Somatic
GSM652604	genomic DNA from Normal PBL 136	Somatic
GSM652605	genomic DNA from Normal PBL 137	Somatic
GSM652606	genomic DNA from Normal PBL 138	Somatic
GSM652607	genomic DNA from Normal PBL 139	Somatic
GSM652608	genomic DNA from Normal PBL 140	Somatic
GSM652609	genomic DNA from Normal PBL 141	Somatic
GSM652610	genomic DNA from Normal PBL 142	Somatic
GSM652611	genomic DNA from Normal PBL 143	Somatic
GSM652612	genomic DNA from Normal PBL 144	Somatic
GSM652613	genomic DNA from Normal PBL 145	Somatic
GSM652614	genomic DNA from Normal PBL 146	Somatic
GSM652615	genomic DNA from Normal PBL 147	Somatic
GSM652616	genomic DNA from Normal PBL 148	Somatic
GSM652617	genomic DNA from Normal PBL 149	Somatic
GSM652618	genomic DNA from Normal PBL 150	Somatic
GSM652619	genomic DNA from Normal PBL 151	Somatic
GSM652620	genomic DNA from Normal PBL 152	Somatic
GSM652621	genomic DNA from Normal PBL 153	Somatic
GSM652622	genomic DNA from Normal PBL 154	Somatic
GSM652623	genomic DNA from Normal PBL 155	Somatic
GSM652624	genomic DNA from Normal PBL 156	Somatic
GSM652625	genomic DNA from Normal PBL 157	Somatic
GSM652626	genomic DNA from Normal PBL 158	Somatic
GSM652627	genomic DNA from Normal PBL 159	Somatic
GSM652628	genomic DNA from Normal PBL 160	Somatic
GSM652629	genomic DNA from Normal PBL 161	Somatic
GSM652630	genomic DNA from Normal PBL 162	Somatic
GSM652631	genomic DNA from Normal PBL 163	Somatic
GSM652632	genomic DNA from Normal PBL 164	Somatic
GSM652633	genomic DNA from Normal PBL 165	Somatic
GSM652634	genomic DNA from Normal PBL 166	Somatic
GSM652635	genomic DNA from Normal PBL 167	Somatic
GSM652636	genomic DNA from Normal PBL 168	Somatic
GSM652637	genomic DNA from Normal PBL 169	Somatic
GSM652638	genomic DNA from Normal PBL 170	Somatic
GSM652639	genomic DNA from Normal PBL 171	Somatic
GSM652640	genomic DNA from Normal PBL 172	Somatic
GSM652641	genomic DNA from Normal PBL 173	Somatic
GSM652642	genomic DNA from Normal PBL 174	Somatic
GSM652643	genomic DNA from Normal PBL 175	Somatic
GSM652644	genomic DNA from Normal PBL 176	Somatic
GSM652645	genomic DNA from Normal PBL 177	Somatic
GSM652646	genomic DNA from Normal PBL 178	Somatic
GSM652647	genomic DNA from Normal PBL 179	Somatic
GSM652648	genomic DNA from Normal PBL 180	Somatic
GSM652649	genomic DNA from Normal PBL 181	Somatic
GSM652650	genomic DNA from Normal PBL 182	Somatic
GSM652651	genomic DNA from Normal PBL 183	Somatic
GSM652652	genomic DNA from Normal PBL 184	Somatic
GSM652653	genomic DNA from Normal PBL 185	Somatic
GSM652654	genomic DNA from Normal PBL 186	Somatic
GSM652655	genomic DNA from Normal PBL 187	Somatic
GSM652656	genomic DNA from Normal PBL 188	Somatic
GSM652657	genomic DNA from Normal PBL 189	Somatic
GSM652658	genomic DNA from Normal PBL 190	Somatic
GSM652659	genomic DNA from Normal PBL 191	Somatic
GSM652660	genomic DNA from Normal PBL 192	Somatic
GSM652661	genomic DNA from Normal PBL 193	Somatic
GSM652662	genomic DNA from Normal PBL 194	Somatic
GSM652663	genomic DNA from Normal PBL 195	Somatic
GSM652664	genomic DNA from Normal PBL 196	Somatic
GSM652665	genomic DNA from Normal PBL 197	Somatic
GSM652666	genomic DNA from Normal PBL 198	Somatic
GSM652667	genomic DNA from Normal PBL 199	Somatic
GSM652668	genomic DNA from Normal PBL 200	Somatic
GSM652669	genomic DNA from Normal PBL 201	Somatic
GSM652670	genomic DNA from Normal PBL 202	Somatic
GSM652671	genomic DNA from Normal PBL 203	Somatic
GSM652672	genomic DNA from Normal PBL 204	Somatic
GSM652673	genomic DNA from Normal PBL 205	Somatic
GSM656873	SWAN	Somatic
GSM656874	HTR8	Somatic
GSM656875	JAR	Somatic
GSM656876	JEG-3	Somatic
GSM656877	TEV1	Somatic
GSM656878	AC1M32	Somatic
GSM656879	BEWO	Somatic
GSM656880	F58_HLAplus	Somatic
GSM656881	F58_HLAminus	Somatic
GSM656882	Sample863_4	Somatic
GSM656883	REH	Somatic
GSM656884	CB_1012.1	Somatic
GSM656885	CB_2029.1	Somatic
GSM656886	SW48	Somatic
GSM656887	MCF-7	Somatic
GSM670201	genomic DNA from colon cancer adjacent normal tissue_CRC2001N	Somatic
GSM670202	genomic DNA from colon cancer tissue_CRC2001T	Somatic
GSM670203	genomic DNA from colon cancer adjacent normal tissue_CRC2002N	Somatic
GSM670204	genomic DNA from colon cancer tissue_CRC2002T	Somatic
GSM670205	genomic DNA from colon cancer adjacent normal tissue_CRC2003N	Somatic
GSM670206	genomic DNA from colon cancer tissue_CRC2003T	Somatic
GSM670207	genomic DNA from colon cancer adjacent normal tissue_CRC2004N	Somatic
GSM670208	genomic DNA from colon cancer tissue_CRC2004T	Somatic
GSM670209	genomic DNA from colon cancer adjacent normal tissue_CRC2005N	Somatic
GSM670210	genomic DNA from colon cancer tissue_CRC2005T	Somatic
GSM670211	genomic DNA from colon cancer adjacent normal tissue_CRC2006N	Somatic
GSM670212	genomic DNA from colon cancer tissue_CRC2006T	Somatic
GSM670213	genomic DNA from colon cancer adjacent normal tissue_CRC2007N	Somatic
GSM670214	genomic DNA from colon cancer tissue_CRC2007T	Somatic
GSM670215	genomic DNA from colon cancer adjacent normal tissue_CRC2008N	Somatic
GSM670216	genomic DNA from colon cancer tissue_CRC2008T	Somatic
GSM670217	genomic DNA from colon cancer adjacent normal tissue_CRC2009N	Somatic
GSM670218	genomic DNA from colon cancer tissue_CRC2009T	Somatic
GSM670219	genomic DNA from colon cancer adjacent normal tissue_CRC2010N	Somatic
GSM670220	genomic DNA from colon cancer tissue_CRC2010T	Somatic
GSM670221	genomic DNA from colon cancer adjacent normal tissue_CRC2011N	Somatic
GSM670222	genomic DNA from colon cancer tissue_CRC2011T	Somatic
GSM670223	genomic DNA from colon cancer adjacent normal tissue_CRC2012N	Somatic
GSM670224	genomic DNA from colon cancer tissue_CRC2012T	Somatic
GSM670225	genomic DNA from colon cancer adjacent normal tissue_CRC2013N	Somatic
GSM670226	genomic DNA from colon cancer tissue_CRC2013T	Somatic
GSM670227	genomic DNA from colon cancer adjacent normal tissue_CRC2014N	Somatic
GSM670228	genomic DNA from colon cancer tissue_CRC2014T	Somatic
GSM670229	genomic DNA from colon cancer adjacent normal tissue_CRC2015N	Somatic
GSM670230	genomic DNA from colon cancer tissue_CRC2015T	Somatic
GSM670231	genomic DNA from colon cancer adjacent normal tissue_CRC2016N	Somatic
GSM670232	genomic DNA from colon cancer tissue_CRC2016T	Somatic
GSM670233	genomic DNA from colon cancer adjacent normal tissue_CRC2017N	Somatic
GSM670234	genomic DNA from colon cancer tissue_CRC2017T	Somatic
GSM670235	genomic DNA from colon cancer adjacent normal tissue_CRC2018N	Somatic
GSM670236	genomic DNA from colon cancer tissue_CRC2018T	Somatic
GSM670237	genomic DNA from colon cancer adjacent normal tissue_CRC2020N	Somatic
GSM670238	genomic DNA from colon cancer tissue_CRC2020T	Somatic
GSM670239	genomic DNA from colon cancer adjacent normal tissue_CRC2021N	Somatic
GSM670240	genomic DNA from colon cancer tissue_CRC2021T	Somatic
GSM670241	genomic DNA from colon cancer adjacent normal tissue_CRC2023N	Somatic
GSM670242	genomic DNA from colon cancer tissue_CRC2023T	Somatic
GSM670243	genomic DNA from colon cancer adjacent normal tissue_CRC2024N	Somatic
GSM670244	genomic DNA from colon cancer tissue_CRC2024T	Somatic
GSM670245	genomic DNA from colon cancer adjacent normal tissue_CRC2025N	Somatic
GSM670246	genomic DNA from colon cancer tissue_CRC2025T	Somatic
GSM670247	genomic DNA from colon cancer adjacent normal tissue_CRC2026N	Somatic
GSM670248	genomic DNA from colon cancer tissue_CRC2026T	Somatic
GSM670249	genomic DNA from colon cancer adjacent normal tissue_CRC2027N	Somatic
GSM670250	genomic DNA from colon cancer tissue_CRC2027T	Somatic
GSM670251	genomic DNA from colon cancer adjacent normal tissue_CRC2028N	Somatic
GSM670252	genomic DNA from colon cancer tissue_CRC2028T	Somatic
GSM670253	genomic DNA from colon cancer adjacent normal tissue_CRC2029N	Somatic
GSM670254	genomic DNA from colon cancer tissue_CRC2029T	Somatic
GSM670255	genomic DNA from colon cancer adjacent normal tissue_CRC2030N	Somatic
GSM670256	genomic DNA from colon cancer tissue_CRC2030T	Somatic
GSM670257	genomic DNA from colon cancer adjacent normal tissue_CRC2032N	Somatic
GSM670258	genomic DNA from colon cancer tissue_CRC2032T	Somatic
GSM670259	genomic DNA from colon cancer adjacent normal tissue_CRC2033N	Somatic
GSM670260	genomic DNA from colon cancer tissue_CRC2033T	Somatic
GSM670261	genomic DNA from colon cancer adjacent normal tissue_CRC2034N	Somatic
GSM670262	genomic DNA from colon cancer tissue_CRC2034T	Somatic
GSM670263	genomic DNA from colon cancer adjacent normal tissue_CRC2035N	Somatic
GSM670264	genomic DNA from colon cancer tissue_CRC2035T	Somatic
GSM670265	genomic DNA from colon cancer adjacent normal tissue_CRC2036N	Somatic
GSM670266	genomic DNA from colon cancer tissue_CRC2036T	Somatic
GSM670267	genomic DNA from colon cancer adjacent normal tissue_CRC2037N	Somatic
GSM670268	genomic DNA from colon cancer tissue_CRC2037T	Somatic
GSM670269	genomic DNA from colon cancer adjacent normal tissue_CRC2038N	Somatic
GSM670270	genomic DNA from colon cancer tissue_CRC2038T	Somatic
GSM670271	genomic DNA from colon cancer adjacent normal tissue_CRC2039N	Somatic
GSM670272	genomic DNA from colon cancer tissue_CRC2039T	Somatic
GSM670273	genomic DNA from colon cancer adjacent normal tissue_CRC2040N	Somatic
GSM670274	genomic DNA from colon cancer tissue_CRC2040T	Somatic
GSM670275	genomic DNA from colon cancer adjacent normal tissue_CRC2041N	Somatic
GSM670276	genomic DNA from colon cancer tissue_CRC2041T	Somatic
GSM670277	genomic DNA from colon cancer adjacent normal tissue_CRC2042N	Somatic
GSM670278	genomic DNA from colon cancer tissue_CRC2042T	Somatic
GSM670279	genomic DNA from colon cancer adjacent normal tissue_CRC2043N	Somatic
GSM670280	genomic DNA from colon cancer tissue_CRC2043T	Somatic
GSM670281	genomic DNA from colon cancer adjacent normal tissue_CRC2044N	Somatic
GSM670282	genomic DNA from colon cancer tissue_CRC2044T	Somatic
GSM670283	genomic DNA from colon cancer adjacent normal tissue_CRC2045N	Somatic
GSM670284	genomic DNA from colon cancer tissue_CRC2045T	Somatic
GSM670285	genomic DNA from colon cancer adjacent normal tissue_CRC2046N	Somatic
GSM670286	genomic DNA from colon cancer tissue_CRC2046T	Somatic
GSM670287	genomic DNA from colon cancer adjacent normal tissue_CRC2047N	Somatic
GSM670288	genomic DNA from colon cancer tissue_CRC2047T	Somatic
GSM670289	genomic DNA from colon cancer adjacent normal tissue_CRC2048N	Somatic
GSM670290	genomic DNA from colon cancer tissue_CRC2048T	Somatic
GSM670291	genomic DNA from colon cancer adjacent normal tissue_CRC2049N	Somatic
GSM670292	genomic DNA from colon cancer tissue_CRC2049T	Somatic
GSM670293	genomic DNA from colon cancer adjacent normal tissue_CRC2050N	Somatic
GSM670294	genomic DNA from colon cancer tissue_CRC2050T	Somatic
GSM670295	genomic DNA from colon cancer adjacent normal tissue_CRC2051N	Somatic
GSM670296	genomic DNA from colon cancer tissue_CRC2051T	Somatic
GSM670297	genomic DNA from colon cancer adjacent normal tissue_CRC2052N	Somatic
GSM670298	genomic DNA from colon cancer tissue_CRC2052T	Somatic
GSM670299	genomic DNA from colon cancer adjacent normal tissue_CRC2053N	Somatic
GSM670300	genomic DNA from colon cancer tissue_CRC2053T	Somatic
GSM670301	genomic DNA from colon cancer adjacent normal tissue_CRC2054N	Somatic
GSM670302	genomic DNA from colon cancer tissue_CRC2054T	Somatic
GSM670303	genomic DNA from colon cancer adjacent normal tissue_CRC2055N	Somatic
GSM670304	genomic DNA from colon cancer tissue_CRC2055T	Somatic
GSM670305	genomic DNA from colon cancer adjacent normal tissue_CRC2056N	Somatic
GSM670306	genomic DNA from colon cancer tissue_CRC2056T	Somatic
GSM670307	genomic DNA from colon cancer adjacent normal tissue_CRC2057N	Somatic
GSM670308	genomic DNA from colon cancer tissue_CRC2057T	Somatic
GSM670309	genomic DNA from colon cancer adjacent normal tissue_CRC2058N	Somatic
GSM670310	genomic DNA from colon cancer tissue_CRC2058T	Somatic
GSM670311	genomic DNA from colon cancer adjacent normal tissue_CRC2059N	Somatic
GSM670312	genomic DNA from colon cancer tissue_CRC2059T	Somatic
GSM670313	genomic DNA from colon cancer adjacent normal tissue_CRC2060N	Somatic
GSM670314	genomic DNA from colon cancer tissue_CRC2060T	Somatic
GSM670315	genomic DNA from colon cancer adjacent normal tissue_CRC2061N	Somatic
GSM670316	genomic DNA from colon cancer tissue_CRC2061T	Somatic
GSM670317	genomic DNA from colon cancer adjacent normal tissue_CRC2062N	Somatic
GSM670318	genomic DNA from colon cancer tissue_CRC2062T	Somatic
GSM670319	genomic DNA from colon cancer adjacent normal tissue_CRC2063N	Somatic
GSM670320	genomic DNA from colon cancer tissue_CRC2063T	Somatic
GSM670321	genomic DNA from colon cancer adjacent normal tissue_CRC2064N	Somatic
GSM670322	genomic DNA from colon cancer tissue_CRC2064T	Somatic
GSM670323	genomic DNA from colon cancer adjacent normal tissue_CRC2065N	Somatic
GSM670324	genomic DNA from colon cancer tissue_CRC2065T	Somatic
GSM670325	genomic DNA from colon cancer adjacent normal tissue_CRC2066N	Somatic
GSM670326	genomic DNA from colon cancer tissue_CRC2066T	Somatic
GSM670327	genomic DNA from colon cancer adjacent normal tissue_CRC2067N	Somatic
GSM670328	genomic DNA from colon cancer tissue_CRC2067T	Somatic
GSM670329	genomic DNA from colon cancer adjacent normal tissue_CRC2068N	Somatic
GSM670330	genomic DNA from colon cancer tissue_CRC2068T	Somatic
GSM670331	genomic DNA from colon cancer adjacent normal tissue_CRC2069N	Somatic
GSM670332	genomic DNA from colon cancer tissue_CRC2069T	Somatic
GSM670333	genomic DNA from colon cancer adjacent normal tissue_CRC2070N	Somatic
GSM670334	genomic DNA from colon cancer tissue_CRC2070T	Somatic
GSM670335	genomic DNA from colon cancer adjacent normal tissue_CRC2071N	Somatic
GSM670336	genomic DNA from colon cancer tissue_CRC2071T	Somatic
GSM670337	genomic DNA from colon cancer adjacent normal tissue_CRC2072N	Somatic
GSM670338	genomic DNA from colon cancer tissue_CRC2072T	Somatic
GSM670339	genomic DNA from colon cancer adjacent normal tissue_CRC2074N	Somatic
GSM670340	genomic DNA from colon cancer tissue_CRC2074T	Somatic
GSM670341	genomic DNA from colon cancer adjacent normal tissue_CRC2075N	Somatic
GSM670342	genomic DNA from colon cancer tissue_CRC2075T	Somatic
GSM670343	genomic DNA from colon cancer adjacent normal tissue_CRC2076N	Somatic
GSM670344	genomic DNA from colon cancer tissue_CRC2076T	Somatic
GSM670345	genomic DNA from colon cancer adjacent normal tissue_CRC2077N	Somatic
GSM670346	genomic DNA from colon cancer tissue_CRC2077T	Somatic
GSM670347	genomic DNA from colon cancer adjacent normal tissue_CRC2078N	Somatic
GSM670348	genomic DNA from colon cancer tissue_CRC2078T	Somatic
GSM670349	genomic DNA from colon cancer adjacent normal tissue_CRC2079N	Somatic
GSM670350	genomic DNA from colon cancer tissue_CRC2079T	Somatic
GSM670351	genomic DNA from colon cancer adjacent normal tissue_CRC2080N	Somatic
GSM670352	genomic DNA from colon cancer tissue_CRC2080T	Somatic
GSM670353	genomic DNA from colon cancer adjacent normal tissue_CRC2081N	Somatic
GSM670354	genomic DNA from colon cancer tissue_CRC2081T	Somatic
GSM670355	genomic DNA from colon cancer adjacent normal tissue_CRC2082N	Somatic
GSM670356	genomic DNA from colon cancer tissue_CRC2082T	Somatic
GSM670357	genomic DNA from colon cancer adjacent normal tissue_CRC2083N	Somatic
GSM670358	genomic DNA from colon cancer tissue_CRC2083T	Somatic
GSM670359	genomic DNA from colon cancer adjacent normal tissue_CRC2084N	Somatic
GSM670360	genomic DNA from colon cancer tissue_CRC2084T	Somatic
GSM670361	genomic DNA from colon cancer adjacent normal tissue_CRC2085N	Somatic
GSM670362	genomic DNA from colon cancer tissue_CRC2085T	Somatic
GSM670363	genomic DNA from colon cancer adjacent normal tissue_CRC2086N	Somatic
GSM670364	genomic DNA from colon cancer tissue_CRC2086T	Somatic
GSM670365	genomic DNA from colon cancer adjacent normal tissue_CRC2087N	Somatic
GSM670366	genomic DNA from colon cancer tissue_CRC2087T	Somatic
GSM670367	genomic DNA from colon cancer adjacent normal tissue_CRC2088N	Somatic
GSM670368	genomic DNA from colon cancer tissue_CRC2088T	Somatic
GSM670369	genomic DNA from colon cancer adjacent normal tissue_CRC2089N	Somatic
GSM670370	genomic DNA from colon cancer tissue_CRC2089T	Somatic
GSM670371	genomic DNA from colon cancer adjacent normal tissue_CRC2090N	Somatic
GSM670372	genomic DNA from colon cancer tissue_CRC2090T	Somatic
GSM670373	genomic DNA from colon cancer adjacent normal tissue_CRC2091N	Somatic
GSM670374	genomic DNA from colon cancer tissue_CRC2091T	Somatic
GSM670375	genomic DNA from colon cancer adjacent normal tissue_CRC2092N	Somatic
GSM670376	genomic DNA from colon cancer tissue_CRC2092T	Somatic
GSM670377	genomic DNA from colon cancer adjacent normal tissue_CRC2093N	Somatic
GSM670378	genomic DNA from colon cancer tissue_CRC2093T	Somatic
GSM670379	genomic DNA from colon cancer adjacent normal tissue_CRC2094N	Somatic
GSM670380	genomic DNA from colon cancer tissue_CRC2094T	Somatic
GSM670381	genomic DNA from colon cancer adjacent normal tissue_CRC2095N	Somatic
GSM670382	genomic DNA from colon cancer tissue_CRC2095T	Somatic
GSM670383	genomic DNA from colon cancer adjacent normal tissue_CRC2096N	Somatic
GSM670384	genomic DNA from colon cancer tissue_CRC2096T	Somatic
GSM670385	genomic DNA from colon cancer adjacent normal tissue_CRC2097N	Somatic
GSM670386	genomic DNA from colon cancer tissue_CRC2097T	Somatic
GSM670387	genomic DNA from colon cancer adjacent normal tissue_CRC2098N	Somatic
GSM670388	genomic DNA from colon cancer tissue_CRC2098T	Somatic
GSM670389	genomic DNA from colon cancer adjacent normal tissue_CRC2099N	Somatic
GSM670390	genomic DNA from colon cancer tissue_CRC2099T	Somatic
GSM670391	genomic DNA from colon cancer adjacent normal tissue_CRC2100N	Somatic
GSM670392	genomic DNA from colon cancer tissue_CRC2100T	Somatic
GSM670393	genomic DNA from colon cancer adjacent normal tissue_CRC2101N	Somatic
GSM670394	genomic DNA from colon cancer tissue_CRC2101T	Somatic
GSM670395	genomic DNA from colon cancer adjacent normal tissue_CRC2102N	Somatic
GSM670396	genomic DNA from colon cancer tissue_CRC2102T	Somatic
GSM670397	genomic DNA from colon cancer adjacent normal tissue_CRC2103N	Somatic
GSM670398	genomic DNA from colon cancer tissue_CRC2103T	Somatic
GSM670399	genomic DNA from colon cancer adjacent normal tissue_CRC2107N	Somatic
GSM670400	genomic DNA from colon cancer tissue_CRC2107T	Somatic
GSM670401	genomic DNA from colon cancer adjacent normal tissue_CRC2108N	Somatic
GSM670402	genomic DNA from colon cancer tissue_CRC2108T	Somatic
GSM670403	genomic DNA from colon cancer adjacent normal tissue_CRC2109N	Somatic
GSM670404	genomic DNA from colon cancer tissue_CRC2109T	Somatic
GSM670405	genomic DNA from colon cancer adjacent normal tissue_CRC2110N	Somatic
GSM670406	genomic DNA from colon cancer tissue_CRC2110T	Somatic
GSM670407	genomic DNA from colon cancer adjacent normal tissue_CRC2111N	Somatic
GSM670408	genomic DNA from colon cancer tissue_CRC2111T	Somatic
GSM670409	genomic DNA from colon cancer adjacent normal tissue_CRC2112N	Somatic
GSM670410	genomic DNA from colon cancer tissue_CRC2112T	Somatic
GSM670411	genomic DNA from colon cancer adjacent normal tissue_CRC2113N	Somatic
GSM670412	genomic DNA from colon cancer tissue_CRC2113T	Somatic
GSM670413	genomic DNA from colon cancer adjacent normal tissue_CRC2114N	Somatic
GSM670414	genomic DNA from colon cancer tissue_CRC2114T	Somatic
GSM670415	genomic DNA from colon cancer adjacent normal tissue_CRC2115N	Somatic
GSM670416	genomic DNA from colon cancer tissue_CRC2115T	Somatic
GSM670417	genomic DNA from colon cancer adjacent normal tissue_CRC2116N	Somatic
GSM670418	genomic DNA from colon cancer tissue_CRC2116T	Somatic
GSM670419	genomic DNA from colon cancer adjacent normal tissue_CRC2117N	Somatic
GSM670420	genomic DNA from colon cancer tissue_CRC2117T	Somatic
GSM670421	genomic DNA from colon cancer adjacent normal tissue_CRC2118N	Somatic
GSM670422	genomic DNA from colon cancer tissue_CRC2118T	Somatic
GSM670423	genomic DNA from colon cancer adjacent normal tissue_CRC2119N	Somatic
GSM670424	genomic DNA from colon cancer tissue_CRC2119T	Somatic
GSM670425	genomic DNA from colon cancer adjacent normal tissue_CRC2120N	Somatic
GSM670426	genomic DNA from colon cancer tissue_CRC2120T	Somatic
GSM670427	genomic DNA from colon cancer adjacent normal tissue_CRC2121N	Somatic
GSM670428	genomic DNA from colon cancer tissue_CRC2121T	Somatic
GSM670429	genomic DNA from colon cancer adjacent normal tissue_CRC2122N	Somatic
GSM670430	genomic DNA from colon cancer tissue_CRC2122T	Somatic
GSM670431	genomic DNA from colon cancer adjacent normal tissue_CRC2123N	Somatic
GSM670432	genomic DNA from colon cancer tissue_CRC2123T	Somatic
GSM670433	genomic DNA from colon cancer adjacent normal tissue_CRC2125N	Somatic
GSM670434	genomic DNA from colon cancer tissue_CRC2125T	Somatic
GSM670435	genomic DNA from colon cancer adjacent normal tissue_CRC2126N	Somatic
GSM670436	genomic DNA from colon cancer tissue_CRC2126T	Somatic
GSM670437	genomic DNA from colon cancer cell line_HCT15	Somatic
GSM670438	genomic DNA from colon cancer cell line_RKO	Somatic
GSM670439	genomic DNA from colon cancer cell line_KM12C	Somatic
GSM670440	genomic DNA from colon cancer cell line_CaCo2	Somatic
GSM670441	genomic DNA from colon cancer cell line_LoVo	Somatic
GSM670442	genomic DNA from colon cancer cell line_DLD1	Somatic
GSM670443	genomic DNA from colon cancer cell line_WiDr	Somatic
GSM670444	genomic DNA from colon cancer cell line_AMC5	Somatic
GSM670445	genomic DNA from colon cancer cell line_HCT116	Somatic
GSM670446	genomic DNA from colon cancer cell line_HT29	Somatic
GSM670447	genomic DNA from colon cancer cell line_SW48	Somatic
GSM670448	genomic DNA from colon cancer cell line_SW480	Somatic
GSM735504	Fib_D_III_abdomen_P2_62	Somatic
GSM735505	Fib_D_III_abdomen_P39_62	Somatic
GSM735506	Fib_D_VI_breast_P2_43	Somatic
GSM735507	Fib_D_VI_breast_P33_43	Somatic
GSM735508	Fib_D_VII_leg_P2_48	Somatic
GSM735509	Fib_D_VII_leg_P34_48	Somatic
GSM735510	Fib_D_VIII_abdomen_P2_43	Somatic
GSM735511	Fib_D_VIII_abdomen_P31_43	Somatic
GSM735512	MSC_AT_23_breast_P2_43	Somatic
GSM735513	MSC_AT_23_breast_P35_43	Somatic
GSM735514	MSC_AT_24_leg_P2_48	Somatic
GSM735515	MSC_AT_24_leg_P19_48	Somatic
GSM739940	IMR90 DNA Methylome	Somatic
GSM739941	HCT116 DNA Methylome	Somatic
GSM739942	MDA-MB-231 DNA Methylome	Somatic
GSM739943	MSC-A DNA Methylome	Somatic
GSM739944	U2OS DNA Methylome	Somatic
GSM739945	MSC-B DNA Methylome	Somatic
GSM739948	HT1080 DNA Methylome	Somatic
GSM739950	IMR90T DNA Methylome	Somatic
GSM739951	Osteoblast DNA Methylome	Somatic
GSM739960	IMR90+GFP-RV DNA Methylome	Somatic
GSM739961	IMR904F-d6 DNA Methylome	Somatic
GSM739962	MSC-B-4F-d6 DNA Methylome	Somatic
GSM739963	IMR901F-d12 DNA Methylome, rep1	Somatic
GSM739965	IMR904F-d12 DNA Methylome, rep1	Somatic
GSM739966	IMR904F-d12 DNA Methylome, rep2	Somatic
GSM739967	MSC-B-4F-d16 DNA Methylome, rep1	Somatic
GSM744673	colon1	Somatic
GSM744674	colon3	Somatic
GSM744675	bone1	Somatic
GSM744676	bone2	Somatic
GSM744677	fat1	Somatic
GSM744678	fat2	Somatic
GSM744679	muscle1	Somatic
GSM744680	muscle2	Somatic
GSM744681	liver_N91	Somatic
GSM744682	liver_N93	Somatic
GSM744683	thyroid_N81	Somatic
GSM744684	thyroid_N82	Somatic
GSM744685	brain1	Somatic
GSM744686	brain2	Somatic
GSM744687	blood1	Somatic
GSM744688	blood2	Somatic
GSM744689	Neutrophils	Somatic
GSM744690	B-cells	Somatic
GSM744691	CD4+ cells	Somatic
GSM744692	CD8+ cells	Somatic
GSM744693	NK cells	Somatic
GSM744694	CD34+	Somatic
GSM744695	CD34+ differentiation	Somatic
GSM759072	Genomic DNA from 980021	Somatic
GSM759073	Genomic DNA from 970003	Somatic
GSM759074	Genomic DNA from 970010	Somatic
GSM759075	Genomic DNA from 980305	Somatic
GSM759076	Genomic DNA from 980048	Somatic
GSM759077	Genomic DNA from 980269	Somatic
GSM759078	Genomic DNA from 970001	Somatic
GSM759079	Genomic DNA from 980025	Somatic
GSM759080	Genomic DNA from 980184	Somatic
GSM759081	Genomic DNA from 980002	Somatic
GSM759082	Genomic DNA from 980148	Somatic
GSM759083	Genomic DNA from 980035	Somatic
GSM759084	Genomic DNA from 980307	Somatic
GSM759085	Genomic DNA from 980252	Somatic
GSM759086	Genomic DNA from 970017	Somatic
GSM759087	Genomic DNA from 970024	Somatic
GSM759088	Genomic DNA from 980056	Somatic
GSM759089	Genomic DNA from 980211	Somatic
GSM759090	Genomic DNA from 970005	Somatic
GSM759091	Genomic DNA from 980029	Somatic
GSM759092	Genomic DNA from 980097	Somatic
GSM759093	Genomic DNA from 980095	Somatic
GSM759094	Genomic DNA from 980156	Somatic
GSM759095	Genomic DNA from 980011	Somatic
GSM759096	Genomic DNA from 83507354	Somatic
GSM759097	Genomic DNA from 980255	Somatic
GSM759098	Genomic DNA from 15295992	Somatic
GSM759099	Genomic DNA from 31231321	Somatic
GSM759100	Genomic DNA from 75554796	Somatic
GSM759101	Genomic DNA from 6412929	Somatic
GSM759102	Genomic DNA from 980251	Somatic
GSM759103	Genomic DNA from 63540193	Somatic
GSM759104	Genomic DNA from 970032	Somatic
GSM759105	Genomic DNA from 980028	Somatic
GSM759106	Genomic DNA from 5218170	Somatic
GSM759107	Genomic DNA from 980161	Somatic
GSM759108	Genomic DNA from 65256293	Somatic
GSM759109	Genomic DNA from 61669256	Somatic
GSM759110	Genomic DNA from 66811693	Somatic
GSM759111	Genomic DNA from 38877042	Somatic
GSM759112	Genomic DNA from 20263644	Somatic
GSM759113	Genomic DNA from 980418	Somatic
GSM759114	Genomic DNA from 990172	Somatic
GSM759115	Genomic DNA from TGCII046/CBP	Somatic
GSM759116	Genomic DNA from 990111	Somatic
GSM759117	Genomic DNA from 990005	Somatic
GSM759118	Genomic DNA from 990396	Somatic
GSM759119	Genomic DNA from TGCII045/TSL	Somatic
GSM759120	Genomic DNA from 980436	Somatic
GSM759121	Genomic DNA from NGCII031/KCW	Somatic
GSM759122	Genomic DNA from 990170	Somatic
GSM759123	Genomic DNA from TGCII021/LAH	Somatic
GSM759124	Genomic DNA from NGCII006/LTE	Somatic
GSM759125	Genomic DNA from 2000175	Somatic
GSM759126	Genomic DNA from 2000479	Somatic
GSM759127	Genomic DNA from 2000238	Somatic
GSM759128	Genomic DNA from 2000178	Somatic
GSM759129	Genomic DNA from 2000441	Somatic
GSM759130	Genomic DNA from 2000303	Somatic
GSM759131	Genomic DNA from 2000433	Somatic
GSM759132	Genomic DNA from 2000346	Somatic
GSM759133	Genomic DNA from 2000088	Somatic
GSM759134	Genomic DNA from 2000068	Somatic
GSM759135	Genomic DNA from 990424	Somatic
GSM759136	Genomic DNA from 2000616	Somatic
GSM759137	Genomic DNA from 2001135	Somatic
GSM759138	Genomic DNA from 990515	Somatic
GSM759139	Genomic DNA from 2000169	Somatic
GSM759140	Genomic DNA from 990413	Somatic
GSM759141	Genomic DNA from 2000403	Somatic
GSM759142	Genomic DNA from 2000362	Somatic
GSM759143	Genomic DNA from 2000708	Somatic
GSM759144	Genomic DNA from 2000877	Somatic
GSM759145	Genomic DNA from 2000529	Somatic
GSM759146	Genomic DNA from 2000286	Somatic
GSM759147	Genomic DNA from 2000159	Somatic
GSM759148	Genomic DNA from 2000619	Somatic
GSM759149	Genomic DNA from 2001086	Somatic
GSM759150	Genomic DNA from 2001190	Somatic
GSM759151	Genomic DNA from 2000732	Somatic
GSM759152	Genomic DNA from 2000256	Somatic
GSM759153	Genomic DNA from 2000201	Somatic
GSM759154	Genomic DNA from 2000484	Somatic
GSM759155	Genomic DNA from 990475	Somatic
GSM759156	Genomic DNA from 2000114	Somatic
GSM759157	Genomic DNA from 2000472	Somatic
GSM759158	Genomic DNA from 2000242	Somatic
GSM759159	Genomic DNA from 31661621	Somatic
GSM759160	Genomic DNA from 77263387	Somatic
GSM759161	Genomic DNA from 990203	Somatic
GSM759162	Genomic DNA from 20020455	Somatic
GSM759163	Genomic DNA from 20020195	Somatic
GSM759164	Genomic DNA from 2001241	Somatic
GSM759165	Genomic DNA from 990247	Somatic
GSM759166	Genomic DNA from 20020361	Somatic
GSM759167	Genomic DNA from 98748381	Somatic
GSM759168	Genomic DNA from 20020999	Somatic
GSM759169	Genomic DNA from 91515473	Somatic
GSM759170	Genomic DNA from 990041	Somatic
GSM759171	Genomic DNA from 57701999	Somatic
GSM759172	Genomic DNA from 980319	Somatic
GSM759173	Genomic DNA from 990090	Somatic
GSM759174	Genomic DNA from TGCII047/LAK	Somatic
GSM759175	Genomic DNA from NGCII005/K-D	Somatic
GSM759176	Genomic DNA from 980401	Somatic
GSM759177	Genomic DNA from 990071	Somatic
GSM759178	Genomic DNA from 990089	Somatic
GSM759179	Genomic DNA from 78373410	Somatic
GSM759180	Genomic DNA from 47149013	Somatic
GSM759181	Genomic DNA from 10390127	Somatic
GSM759182	Genomic DNA from 990339	Somatic
GSM759183	Genomic DNA from 990024	Somatic
GSM759184	Genomic DNA from 990119	Somatic
GSM759185	Genomic DNA from 990412	Somatic
GSM759186	Genomic DNA from 2000085	Somatic
GSM759187	Genomic DNA from 980417	Somatic
GSM759188	Genomic DNA from 980386	Somatic
GSM759189	Genomic DNA from 990044	Somatic
GSM759190	Genomic DNA from 990273	Somatic
GSM759191	Genomic DNA from 990046	Somatic
GSM759192	Genomic DNA from 990489	Somatic
GSM759193	Genomic DNA from NGCII032/TKK	Somatic
GSM759194	Genomic DNA from NGCII068/J-W	Somatic
GSM759195	Genomic DNA from 990010	Somatic
GSM759196	Genomic DNA from 990300	Somatic
GSM759197	Genomic DNA from 990069	Somatic
GSM759198	Genomic DNA from 2000040	Somatic
GSM759199	Genomic DNA from 990015	Somatic
GSM759200	Genomic DNA from 7847924	Somatic
GSM759201	Genomic DNA from NGCII028/LGL	Somatic
GSM759202	Genomic DNA from TGCII043/WKF	Somatic
GSM759203	Genomic DNA from NGCII050/I-Y	Somatic
GSM759204	Genomic DNA from TGCII025/PHW	Somatic
GSM759205	Genomic DNA from TGCII033/KHK	Somatic
GSM759206	Genomic DNA from 2000618	Somatic
GSM759207	Genomic DNA from NGCII011/LGE	Somatic
GSM759208	Genomic DNA from TGCII039/TSC	Somatic
GSM759209	Genomic DNA from NGCII014/CKC	Somatic
GSM759210	Genomic DNA from NGCII047/WPK	Somatic
GSM759211	Genomic DNA from NGCII055/KYF	Somatic
GSM759212	Genomic DNA from NGCII017/TPC	Somatic
GSM759213	Genomic DNA from 980447	Somatic
GSM759214	Genomic DNA from NGCII052/G-C	Somatic
GSM759215	Genomic DNA from NGCII038/LYC	Somatic
GSM759216	Genomic DNA from 2000986	Somatic
GSM759217	Genomic DNA from TGCII069/LYK	Somatic
GSM759218	Genomic DNA from NGCII074/TWC	Somatic
GSM759219	Genomic DNA from TGCII042/K-S	Somatic
GSM759220	Genomic DNA from TGCII024/SWM	Somatic
GSM759221	Genomic DNA from NGCII040/TLK	Somatic
GSM759222	Genomic DNA from NGCII035/PCC	Somatic
GSM759223	Genomic DNA from 990355	Somatic
GSM759224	Genomic DNA from 980437	Somatic
GSM759225	Genomic DNA from 980442	Somatic
GSM759226	Genomic DNA from NGCII007/LKB	Somatic
GSM759227	Genomic DNA from NGCII022/CKH	Somatic
GSM759228	Genomic DNA from TGCII068/QKW	Somatic
GSM759229	Genomic DNA from TGCII035/LGS	Somatic
GSM759230	Genomic DNA from TGCII064/SSB	Somatic
GSM759231	Genomic DNA from TGCII037/LWY	Somatic
GSM759232	Genomic DNA from 990097	Somatic
GSM759233	Genomic DNA from 2000778	Somatic
GSM759234	Genomic DNA from 2000892	Somatic
GSM759235	Genomic DNA from 82973565	Somatic
GSM759236	Genomic DNA from 2000676	Somatic
GSM759237	Genomic DNA from 2001120	Somatic
GSM759238	Genomic DNA from 9432729	Somatic
GSM759239	Genomic DNA from 2000963	Somatic
GSM759240	Genomic DNA from 74765340	Somatic
GSM759241	Genomic DNA from 2000521	Somatic
GSM759242	Genomic DNA from 2000734	Somatic
GSM759243	Genomic DNA from 2000752	Somatic
GSM759244	Genomic DNA from 980327	Somatic
GSM759245	Genomic DNA from 980369	Somatic
GSM759246	Genomic DNA from 73813499	Somatic
GSM759247	Genomic DNA from 990275	Somatic
GSM759248	Genomic DNA from 29806547	Somatic
GSM759249	Genomic DNA from 990228	Somatic
GSM759250	Genomic DNA from 68334421	Somatic
GSM759251	Genomic DNA from 2000721	Somatic
GSM759252	Genomic DNA from 2001123	Somatic
GSM759253	Genomic DNA from 20021007	Somatic
GSM759254	Genomic DNA from 20020032	Somatic
GSM759255	Genomic DNA from 20020846	Somatic
GSM759256	Genomic DNA from 990070	Somatic
GSM759257	Genomic DNA from 47492137	Somatic
GSM759258	Genomic DNA from 58947266	Somatic
GSM759259	Genomic DNA from 57689477	Somatic
GSM759260	Genomic DNA from 87622942	Somatic
GSM759261	Genomic DNA from 32226415	Somatic
GSM759262	Genomic DNA from 96141474	Somatic
GSM759263	Genomic DNA from 46404174	Somatic
GSM759264	Genomic DNA from 76629543	Somatic
GSM759265	Genomic DNA from 73291145	Somatic
GSM759266	Genomic DNA from 48982424	Somatic
GSM759267	Genomic DNA from 26109694	Somatic
GSM759268	Genomic DNA from 21080055	Somatic
GSM759269	Genomic DNA from 49375233	Somatic
GSM759270	Genomic DNA from 990187	Somatic
GSM759271	Genomic DNA from 980488	Somatic
GSM759272	Genomic DNA from 2000601	Somatic
GSM759273	Genomic DNA from 980453	Somatic
GSM759274	Genomic DNA from 990011	Somatic
GSM759275	Genomic DNA from 990010__N	Somatic
GSM759276	Genomic DNA from 980436__N	Somatic
GSM759277	Genomic DNA from 980418__N	Somatic
GSM759278	Genomic DNA from 990119__N	Somatic
GSM759279	Genomic DNA from 2000175__N	Somatic
GSM759280	Genomic DNA from 980344__N	Somatic
GSM759281	Genomic DNA from 990474__N	Somatic
GSM759282	Genomic DNA from 990129__N	Somatic
GSM759283	Genomic DNA from 980437__N	Somatic
GSM759284	Genomic DNA from 990069__N	Somatic
GSM759285	Genomic DNA from 990355__N	Somatic
GSM759286	Genomic DNA from 990089__N	Somatic
GSM759287	Genomic DNA from 990098__N	Somatic
GSM759288	Genomic DNA from 980369__N	Somatic
GSM759289	Genomic DNA from 990068__N	Somatic
GSM759290	Genomic DNA from 990044__N	Somatic
GSM759291	Genomic DNA from 980442__N	Somatic
GSM759292	Genomic DNA from 990150__N	Somatic
GSM759293	Genomic DNA from 990170__N	Somatic
GSM759294	Genomic DNA from 2000403__N	Somatic
GSM759295	Genomic DNA from 980447__N	Somatic
GSM759296	Genomic DNA from 990203__N	Somatic
GSM759297	Genomic DNA from 57701999__N	Somatic
GSM759298	Genomic DNA from 990060__N	Somatic
GSM759299	Genomic DNA from 980401__N	Somatic
GSM759300	Genomic DNA from 990172__N	Somatic
GSM759301	Genomic DNA from 980327__N	Somatic
GSM759302	Genomic DNA from 990228__N	Somatic
GSM759303	Genomic DNA from 980319__N	Somatic
GSM759304	Genomic DNA from 990041__N	Somatic
GSM759305	Genomic DNA from 990073__N	Somatic
GSM759306	Genomic DNA from 990412__N	Somatic
GSM759307	Genomic DNA from 980021__N	Somatic
GSM759308	Genomic DNA from 970017__N	Somatic
GSM759309	Genomic DNA from 980011__N	Somatic
GSM759310	Genomic DNA from 980156__N	Somatic
GSM759311	Genomic DNA from 970005__N	Somatic
GSM759312	Genomic DNA from 980029__N	Somatic
GSM759313	Genomic DNA from 980251__N	Somatic
GSM759314	Genomic DNA from 980035__N	Somatic
GSM759315	Genomic DNA from 91596276__N	Somatic
GSM759316	Genomic DNA from 61669256__N	Somatic
GSM759317	Genomic DNA from 66811693__N	Somatic
GSM759318	Genomic DNA from 38877042__N	Somatic
GSM759319	Genomic DNA from 20263644__N	Somatic
GSM759320	Genomic DNA from 47492137__N	Somatic
GSM759321	Genomic DNA from 58947266__N	Somatic
GSM759322	Genomic DNA from 57689477__N	Somatic
GSM759323	Genomic DNA from 87622942__N	Somatic
GSM759324	Genomic DNA from 2000068__N	Somatic
GSM759325	Genomic DNA from 2000238__N	Somatic
GSM759326	Genomic DNA from 990475__N	Somatic
GSM759327	Genomic DNA from 2000040__N	Somatic
GSM759328	Genomic DNA from 990413__N	Somatic
GSM759329	Genomic DNA from 2000286__N	Somatic
GSM759330	Genomic DNA from 2000242__N	Somatic
GSM759331	Genomic DNA from 2000362__N	Somatic
GSM759332	Genomic DNA from 2000169__N	Somatic
GSM759333	Genomic DNA from 990489__N	Somatic
GSM759334	Genomic DNA from 2000256__N	Somatic
GSM759335	Genomic DNA from 990424__N	Somatic
GSM759336	Genomic DNA from 2000434__N	Somatic
GSM759337	Genomic DNA from 990515__N	Somatic
GSM759338	Genomic DNA from 2000201__N	Somatic
GSM759339	Genomic DNA from 2000303__N	Somatic
GSM759340	Genomic DNA from 2000159__N	Somatic
GSM759341	Genomic DNA from 2000433__N	Somatic
GSM759342	Genomic DNA from 2000441__N	Somatic
GSM759343	Genomic DNA from 2000346__N	Somatic
GSM759344	Genomic DNA from 2000088__N	Somatic
GSM759345	Genomic DNA from 2000479__N	Somatic
GSM759346	Genomic DNA from 990071__N	Somatic
GSM759347	Genomic DNA from 990275__N	Somatic
GSM759348	Genomic DNA from 2000114__N	Somatic
GSM759349	Genomic DNA from 2000178__N	Somatic
GSM759350	Genomic DNA from 980417__N	Somatic
GSM759351	Genomic DNA from 990015__N	Somatic
GSM759352	Genomic DNA from 990205__N	Somatic
GSM759353	Genomic DNA from 990046__N	Somatic
GSM759354	Genomic DNA from 2000085__N	Somatic
GSM759355	Genomic DNA from 980386__N	Somatic
GSM759356	Genomic DNA from 990024__N	Somatic
GSM759357	Genomic DNA from 990097__N	Somatic
GSM759358	Genomic DNA from 990111__N	Somatic
GSM759359	Genomic DNA from 990070__N	Somatic
GSM759360	Genomic DNA from 990300__N	Somatic
GSM759361	Genomic DNA from 990396__N	Somatic
GSM759362	Genomic DNA from 990247__N	Somatic
GSM759363	Genomic DNA from 990090__N	Somatic
GSM759364	Genomic DNA from 32226415__N	Somatic
GSM759365	Genomic DNA from 96141474__N	Somatic
GSM759366	Genomic DNA from 46404174__N	Somatic
GSM759367	Genomic DNA from 76629543__N	Somatic
GSM759368	Genomic DNA from 73291145__N	Somatic
GSM760375	Somatic.Primary_HDF258______Female_204.557.1.1	Somatic
GSM760376	Somatic.Primary_HDF51______Female_166.436.1.2	Somatic
GSM760377	Somatic.Primary_HDF51______Female_166.411.1.2	Somatic
GSM760378	Somatic.Primary_HDF68______Female_200.543.1.1	Somatic
GSM760379	Somatic.Primary_HDF69______Female_201.544.1.1	Somatic
GSM760380	Somatic.Primary_ASTRO1______Female_253.675.3.1	Somatic
GSM760381	Somatic.Primary__HDF259_____Female_205.558.1.1	Somatic
GSM760382	Somatic.Primary_HDK85______Female_257.689.1.1	Somatic
GSM760383	Somatic.Primary_HPAv263______Female_217.570.1.1	Somatic
GSM760384	Somatic.Primary_HSkMC268______Female_208.561.1.1	Somatic
GSM760385	Somatic.Primary_HUVECBF4______Female_169.250.2.1	Somatic
GSM760386	Somatic.Primary_HUVECBF5______Female_170.251.2.1	Somatic
GSM760387	Somatic.Primary_IMR90______Female_129.382.3.1	Somatic
GSM760388	Somatic.Primary_CCD1079SK______Male_128.380.3.1	Somatic
GSM760389	Somatic.Primary_HBdSMC265______Male_212.565.1.1	Somatic
GSM760390	Somatic.Primary_HBVSMC266______Male_203.556.1.1	Somatic
GSM760391	Somatic.Primary_HCF1______Male_215.568.1.1	Somatic
GSM760392	Somatic.Primary_HCFaa1______Male_216.569.1.1	Somatic
GSM760393	Somatic.Primary_HDF.HSP______Male_40.163.1.1	Somatic
GSM760394	Somatic.Primary_HDF.HSP______Male_40.168.1.1	Somatic
GSM760395	Somatic.Primary_HDF.HSP______Male_40.164.1.1	Somatic
GSM760396	Somatic.Primary_HDF.HSP______Male_40.165.1.1	Somatic
GSM760397	Somatic.Primary_HDF.HSP______Male_40.166.1.1	Somatic
GSM760398	Somatic.Primary_HDF.HSP______Male_40.167.1.1	Somatic
GSM760399	Somatic.Primary_HESMC267______Male_207.560.1.1	Somatic
GSM760400	Somatic.Primary_HIBEpiC254______Male_213.566.1.1	Somatic
GSM760401	Somatic.Primary_HPLF260______Male_206.559.1.1	Somatic
GSM760402	Somatic.Primary_HRCEpiC255______Male_210.563.1.1	Somatic
GSM760403	Somatic.Primary_HREpiC256______Male_211.564.1.1	Somatic
GSM760404	Somatic.Primary_HRPTEpiC257______Male_209.562.1.1	Somatic
GSM760405	Somatic.Primary_KDIB2______Male_251.669.1.2	Somatic
GSM760406	Somatic.Primary_KERA1______Male_137.400.3.1	Somatic
GSM760407	Somatic.Primary_MRC5______Male_312.891.3.1	Somatic
GSM760408	Somatic.Primary_NUFF______Male_6.16.2.2	Somatic
GSM760409	Somatic.Primary_NUFF______Male_6.17.2.2	Somatic
GSM760410	Somatic.Primary_NUFF______Male_6.325.1.3	Somatic
GSM760411	Somatic.Primary_SC01GLIA______Male_61.224.3.1	Somatic
GSM760412	Somatic.Primary_SC11GLIA______Male_67.230.3.1	Somatic
GSM760413	Somatic.Primary_HANSE19H______Female_189.294.1.4	Somatic
GSM760414	Somatic.Primary_HMSCbm252______Female_218.571.1.1	Somatic
GSM760415	Somatic.Primary_SC41MSC______Female_66.229.4.1	Somatic
GSM760416	Somatic.Primary_SC27NSC______Female_125.375.1.2	Somatic
GSM760417	Somatic.Primary_SM2______Female_72.237.2.1	Somatic
GSM760418	Somatic.Primary_HMSCad251______Male_219.572.1.1	Somatic
GSM760419	Somatic.Primary_SC31MSC______Male_64.227.3.1	Somatic
GSM760420	Somatic.Primary_HANSE20H______Male_190.295.1.4	Somatic
GSM760421	Somatic.Primary_HANSE21______Male_191.296.1.4	Somatic
GSM760422	Somatic.Primary_SC23NSC______Male_62.225.3.1	Somatic
GSM760423	Somatic.Primary_SM3______Male_71.236.3.1	Somatic
GSM760424	Somatic.Tissue___Adipose_Adult__Patient2_Female_98.30.1.1	Somatic
GSM760425	Somatic.Tissue___Adrenal_Adult__Patient2_Female_95.30.2.1	Somatic
GSM760426	Somatic.Tissue___Adrenal_Fetal_14wk_Patient32_Female_95.414.1.1	Somatic
GSM760427	Somatic.Tissue_Aorta___Adult__Patient2_Female_96.30.1.1	Somatic
GSM760428	Somatic.Tissue___Bladder_Adult__Patient2_Female_99.30.1.1	Somatic
GSM760429	Somatic.Tissue___Blood_Adult__Patient5_Female_107.362.1.2	Somatic
GSM760430	Somatic.Tissue___Blood_Adult__Patient6_Female_107.363.2.2	Somatic
GSM760431	Somatic.Tissue___Brain_Adult__Patient71_Female_21.625.2.3	Somatic
GSM760432	Somatic.Tissue_Brain___Adult__Patient74_Female_21.628.2.3	Somatic
GSM760433	Somatic.Tissue_Breast___Adult__Patient2_Female_ILMN.1	Somatic
GSM760434	Somatic.Tissue___Diaphragm_Adult__Patient2_Female_93.30.1.1	Somatic
GSM760435	Somatic.Tissue___Duodenum_Adult__Patient2_Female_104.30.1.1	Somatic
GSM760436	Somatic.Tissue___Gallbladder_Adult__Patient2_Female_105.30.1.1	Somatic
GSM760437	Somatic.Tissue___Heart_Fetal_14wk_Patient32_Female_111.414.1.1	Somatic
GSM760438	Somatic.Tissue___Kidney_Fetal_14wk_Patient32_Female_143.414.1.1	Somatic
GSM760439	Somatic.Tissue___Liver_Fetal_14wk_Patient32_Female_147.414.1.1	Somatic
GSM760440	Somatic.Tissue___Lung_Adult__Patient2_Female_94.30.1.1	Somatic
GSM760441	Somatic.Tissue___Lung_Fetal_14wk_Patient32_Female_94.414.1.1	Somatic
GSM760442	Somatic.Tissue___Lymph.Node_Adult__Patient2_Female_100.30.1.1	Somatic
GSM760443	Somatic.Tissue___Ovary_Adult__Patient2_Female_106.30.1.1	Somatic
GSM760444	Somatic.Tissue_Ovary___Adult__Patient2_Female_ILMN.3	Somatic
GSM760445	Somatic.Tissue___Pancreas_Adult__Patient2_Female_220.30.1.1	Somatic
GSM760446	Somatic.Tissue_Skin___Adult__Patient2_Female_103.30.1.1	Somatic
GSM760447	Somatic.Tissue___Skeletal.muscle_Adult__Patient2_Female_97.30.1.1	Somatic
GSM760448	Somatic.Tissue___Spleen_Adult__Patient2_Female_91.30.1.1	Somatic
GSM760449	Somatic.Tissue___Spleen_Fetal_14wk_Patient32_Female_91.414.1.1	Somatic
GSM760450	Somatic.Tissue___Stomach_Fetal_14wk_Patient32_Female_101.414.1.1	Somatic
GSM760451	Somatic.Tissue___Stomach_Fetal_14wk_Patient26_Female_101.407.1.2	Somatic
GSM760452	Somatic.Tissue___Tongue_Fetal_14wk_Patient26_Female_139.407.1.2	Somatic
GSM760453	Somatic.Tissue___Ureter_Adult__Patient2_Female_92.30.1.1	Somatic
GSM760454	Somatic.Tissue___Adipose_Adult__Patient1_Male_98.29.1.5	Somatic
GSM760455	Somatic.Tissue___Adrenal_Adult__Patient1_Male_95.29.1.7	Somatic
GSM760456	Somatic.Tissue___Adrenal_Fetal_15wk_Patient30_Male_95.412.1.2	Somatic
GSM760457	Somatic.Tissue_Aorta___Adult__Patient1_Male_96.29.1.7	Somatic
GSM760458	Somatic.Tissue___Bladder_Adult__Patient1_Male_99.29.1.7	Somatic
GSM760459	Somatic.Tissue___Brain_Fetal_15wk_Patient30_Male_21.412.1.1	Somatic
GSM760460	Somatic.Tissue_Colon___Adult__Patient1_Male_ILMN.2	Somatic
GSM760461	Somatic.Tissue___Diaphragm_Adult__Patient1_Male_93.29.1.6	Somatic
GSM760462	Somatic.Tissue_Heart___Adult__Patient1_Male_102.29.1.6	Somatic
GSM760463	Somatic.Tissue___Kidney_Fetal_15wk_Patient30_Male_143.412.1.1	Somatic
GSM760464	Somatic.Tissue___Lung_Adult__Patient1_Male_94.29.1.7	Somatic
GSM760465	Somatic.Tissue___Lung_Fetal_15wk_Patient30_Male_94.412.1.1	Somatic
GSM760466	Somatic.Tissue___Lymph.Node_Adult__Patient1_Male_100.29.1.3	Somatic
GSM760467	Somatic.Tissue___Pancreas_Adult__Patient1_Male_220.29.1.6	Somatic
GSM760468	Somatic.Tissue_Prostate___Adult__Patient1_Male_ILMN.4	Somatic
GSM760469	Somatic.Tissue___Skeletal.muscle_Adult__Patient1_Male_97.29.1.7	Somatic
GSM760470	Somatic.Tissue___Small.intestine_Fetal_15wk_Patient30_Male_146.412.1.1	Somatic
GSM760471	Somatic.Tissue___Spleen_Adult__Patient1_Male_91.29.1.7	Somatic
GSM760472	Somatic.Tissue___Stomach_Adult__Patient1_Male_101.29.1.5	Somatic
GSM760473	Somatic.Tissue___Stomach_Fetal_15wk_Patient30_Male_101.412.1.1	Somatic
GSM760474	Somatic.Tissue___Ureter_Adult__Patient1_Male_92.29.1.2	Somatic
GSM763220	Uterine Cervix 1215	Somatic
GSM763221	Uterine Cervix 1227	Somatic
GSM763222	Uterine Cervix 1279	Somatic
GSM763223	Uterine Cervix 1342	Somatic
GSM763224	Uterine Cervix 1392	Somatic
GSM763225	Uterine Cervix 1408	Somatic
GSM763226	Uterine Cervix 1445	Somatic
GSM763227	Uterine Cervix 1447	Somatic
GSM763228	Uterine Cervix 1456	Somatic
GSM763229	Uterine Cervix 1483	Somatic
GSM763230	Uterine Cervix 1656	Somatic
GSM763231	Uterine Cervix 1671	Somatic
GSM763232	Uterine Cervix 1823	Somatic
GSM763233	Uterine Cervix 1826	Somatic
GSM763234	Uterine Cervix 1839	Somatic
GSM763235	Uterine Cervix 1853	Somatic
GSM763236	Uterine Cervix 1867	Somatic
GSM763237	Uterine Cervix 1934	Somatic
GSM763238	Uterine Cervix 1935	Somatic
GSM763239	Uterine Cervix 2007	Somatic
GSM763240	Uterine Cervix 2123	Somatic
GSM763241	Uterine Cervix 2173	Somatic
GSM763242	Uterine Cervix 2227	Somatic
GSM763243	Uterine Cervix 2295	Somatic
GSM763244	Uterine Cervix 2424	Somatic
GSM763245	Uterine Cervix 2520	Somatic
GSM763246	Uterine Cervix 2571	Somatic
GSM763247	Uterine Cervix 2607	Somatic
GSM763248	Uterine Cervix 2706	Somatic
GSM763249	Uterine Cervix 2780	Somatic
GSM763250	Uterine Cervix 3016	Somatic
GSM763251	Uterine Cervix 303	Somatic
GSM763252	Uterine Cervix 3319	Somatic
GSM763253	Uterine Cervix 3334	Somatic
GSM763254	Uterine Cervix 3356	Somatic
GSM763255	Uterine Cervix 3358	Somatic
GSM763256	Uterine Cervix 3366	Somatic
GSM763257	Uterine Cervix 337	Somatic
GSM763258	Uterine Cervix 3418	Somatic
GSM763259	Uterine Cervix 3446	Somatic
GSM763260	Uterine Cervix 3461	Somatic
GSM763261	Uterine Cervix 3892	Somatic
GSM763262	Uterine Cervix 3998	Somatic
GSM763263	Uterine Cervix 401	Somatic
GSM763264	Uterine Cervix 4144	Somatic
GSM763265	Uterine Cervix 4268	Somatic
GSM763266	Uterine Cervix 440	Somatic
GSM763267	Uterine Cervix 4489	Somatic
GSM763268	Uterine Cervix 4900	Somatic
GSM763269	Uterine Cervix 500	Somatic
GSM763270	Uterine Cervix 5211	Somatic
GSM763271	Uterine Cervix 5226	Somatic
GSM763272	Uterine Cervix 524	Somatic
GSM763273	Uterine Cervix 5272	Somatic
GSM763274	Uterine Cervix 55	Somatic
GSM763275	Uterine Cervix 563	Somatic
GSM763276	Uterine Cervix 570	Somatic
GSM763277	Uterine Cervix 610	Somatic
GSM763278	Uterine Cervix 617	Somatic
GSM763279	Uterine Cervix 792	Somatic
GSM763280	Uterine Cervix 902	Somatic
GSM763281	Uterine Cervix 929	Somatic
GSM763282	Uterine Cervix 954	Somatic
GSM801706	Breast Tissues BC-1071	Somatic
GSM801707	Breast Tissues BC-1119	Somatic
GSM801708	Breast Tissues BC-1196	Somatic
GSM801709	Breast Tissues BC-1237	Somatic
GSM801710	Breast Tissues BC-1244	Somatic
GSM801711	Breast Tissues BC-1276	Somatic
GSM801712	Breast Tissues BC-1287	Somatic
GSM801713	Breast Tissues BC-1312	Somatic
GSM801714	Breast Tissues BC-136	Somatic
GSM801715	Breast Tissues BC-1366	Somatic
GSM801716	Breast Tissues BC-1371	Somatic
GSM801717	Breast Tissues BC-1459	Somatic
GSM801718	Breast Tissues BC-1484	Somatic
GSM801719	Breast Tissues BC-1490	Somatic
GSM801720	Breast Tissues BC-1492	Somatic
GSM801721	Breast Tissues BC-1503	Somatic
GSM801722	Breast Tissues BC-1506	Somatic
GSM801723	Breast Tissues BC-1526	Somatic
GSM801724	Breast Tissues BC-1579	Somatic
GSM801725	Breast Tissues BC-1657	Somatic
GSM801726	Breast Tissues BC-1661	Somatic
GSM801727	Breast Tissues BC-1684	Somatic
GSM801728	Breast Tissues BC-1711	Somatic
GSM801729	Breast Tissues BC-1718	Somatic
GSM801730	Breast Tissues BC-1733	Somatic
GSM801731	Breast Tissues BC-1760	Somatic
GSM801732	Breast Tissues BC-1797	Somatic
GSM801733	Breast Tissues BC-1857	Somatic
GSM801734	Breast Tissues BC-1858	Somatic
GSM801735	Breast Tissues BC-1926	Somatic
GSM801736	Breast Tissues BC-1942	Somatic
GSM801737	Breast Tissues BC-1956	Somatic
GSM801738	Breast Tissues BC-1959	Somatic
GSM801739	Breast Tissues BC-1975	Somatic
GSM801740	Breast Tissues BC-1991	Somatic
GSM801741	Breast Tissues BC-2013	Somatic
GSM801742	Breast Tissues BC-2017	Somatic
GSM801743	Breast Tissues BC-206	Somatic
GSM801744	Breast Tissues BC-2130	Somatic
GSM801745	Breast Tissues BC-2158	Somatic
GSM801746	Breast Tissues BC-2164	Somatic
GSM801747	Breast Tissues BC-2175	Somatic
GSM801748	Breast Tissues BC-2181	Somatic
GSM801749	Breast Tissues BC-2220	Somatic
GSM801750	Breast Tissues BC-2265	Somatic
GSM801751	Breast Tissues BC-2270	Somatic
GSM801752	Breast Tissues BC-2293	Somatic
GSM801753	Breast Tissues BC-2305	Somatic
GSM801754	Breast Tissues BC-2307	Somatic
GSM801755	Breast Tissues BC-2316	Somatic
GSM801756	Breast Tissues BC-2322	Somatic
GSM801757	Breast Tissues BC-2347	Somatic
GSM801758	Breast Tissues BC-2360	Somatic
GSM801759	Breast Tissues BC-2365	Somatic
GSM801760	Breast Tissues BC-2385	Somatic
GSM801761	Breast Tissues BC-2409	Somatic
GSM801762	Breast Tissues BC-2448	Somatic
GSM801763	Breast Tissues BC-2495	Somatic
GSM801764	Breast Tissues BC-2499	Somatic
GSM801765	Breast Tissues BC-2500	Somatic
GSM801766	Breast Tissues BC-2506	Somatic
GSM801767	Breast Tissues BC-2516	Somatic
GSM801768	Breast Tissues BC-2544	Somatic
GSM801769	Breast Tissues BC-2597	Somatic
GSM801770	Breast Tissues BC-26	Somatic
GSM801771	Breast Tissues BC-2602	Somatic
GSM801772	Breast Tissues BC-2634	Somatic
GSM801773	Breast Tissues BC-2640	Somatic
GSM801774	Breast Tissues BC-2678	Somatic
GSM801775	Breast Tissues BC-27	Somatic
GSM801776	Breast Tissues BC-270	Somatic
GSM801777	Breast Tissues BC-2747	Somatic
GSM801778	Breast Tissues BC-2771	Somatic
GSM801779	Breast Tissues BC-2783	Somatic
GSM801780	Breast Tissues BC-2800	Somatic
GSM801781	Breast Tissues BC-2898	Somatic
GSM801782	Breast Tissues BC-2902	Somatic
GSM801783	Breast Tissues BC-2946	Somatic
GSM801784	Breast Tissues BC-2992	Somatic
GSM801785	Breast Tissues BC-2995	Somatic
GSM801786	Breast Tissues BC-3023	Somatic
GSM801787	Breast Tissues BC-3025	Somatic
GSM801788	Breast Tissues BC-3028	Somatic
GSM801789	Breast Tissues BC-3057	Somatic
GSM801790	Breast Tissues BC-3059	Somatic
GSM801791	Breast Tissues BC-3062	Somatic
GSM801792	Breast Tissues BC-3100	Somatic
GSM801793	Breast Tissues BC-3151	Somatic
GSM801794	Breast Tissues BC-3166	Somatic
GSM801795	Breast Tissues BC-318	Somatic
GSM801796	Breast Tissues BC-319	Somatic
GSM801797	Breast Tissues BC-3193	Somatic
GSM801798	Breast Tissues BC-3279	Somatic
GSM801799	Breast Tissues BC-3311	Somatic
GSM801800	Breast Tissues BC-3322	Somatic
GSM801801	Breast Tissues BC-3424	Somatic
GSM801802	Breast Tissues BC-3485	Somatic
GSM801803	Breast Tissues BC-3573	Somatic
GSM801804	Breast Tissues BC-3605	Somatic
GSM801805	Breast Tissues BC-3613	Somatic
GSM801806	Breast Tissues BC-3621	Somatic
GSM801807	Breast Tissues BC-3650	Somatic
GSM801808	Breast Tissues BC-3672	Somatic
GSM801809	Breast Tissues BC-3821	Somatic
GSM801810	Breast Tissues BC-3839	Somatic
GSM801811	Breast Tissues BC-385	Somatic
GSM801812	Breast Tissues BC-3881	Somatic
GSM801813	Breast Tissues BC-3974	Somatic
GSM801814	Breast Tissues BC-4022	Somatic
GSM801815	Breast Tissues BC-4023	Somatic
GSM801816	Breast Tissues BC-4073	Somatic
GSM801817	Breast Tissues BC-4119	Somatic
GSM801818	Breast Tissues BC-4133	Somatic
GSM801819	Breast Tissues BC-4145	Somatic
GSM801820	Breast Tissues BC-4248	Somatic
GSM801821	Breast Tissues BC-426	Somatic
GSM801822	Breast Tissues BC-4264	Somatic
GSM801823	Breast Tissues BC-4294	Somatic
GSM801824	Breast Tissues BC-443	Somatic
GSM801825	Breast Tissues BC-4443	Somatic
GSM801826	Breast Tissues BC-4767	Somatic
GSM801827	Breast Tissues BC-519	Somatic
GSM801828	Breast Tissues BC-618	Somatic
GSM801829	Breast Tissues BC-622	Somatic
GSM801830	Breast Tissues BC-623	Somatic
GSM801831	Breast Tissues BC-655	Somatic
GSM801832	Breast Tissues BC-656	Somatic
GSM801833	Breast Tissues BC-732	Somatic
GSM801834	Breast Tissues BC-782	Somatic
GSM801835	Breast Tissues BC-786	Somatic
GSM801836	Breast Tissues BC-793	Somatic
GSM801837	Breast Tissues BC-818	Somatic
GSM801838	Breast Tissues BC-821	Somatic
GSM801839	Breast Tissues BC-883	Somatic
GSM801840	Breast Tissues BC-905	Somatic
GSM801841	Breast Tissues BC-972	Somatic
GSM801842	Breast Tissues BC-996	Somatic
GSM813174	Adjacent non-tumor lung 05L12_N (methylation)	Somatic
GSM813175	Lung adenocarcinoma 05L12_T (methylation)	Somatic
GSM813176	Adjacent non-tumor lung 05L13_N (methylation)	Somatic
GSM813177	Lung adenocarcinoma 05L13_T (methylation)	Somatic
GSM813178	Adjacent non-tumor lung 05L19_N (methylation)	Somatic
GSM813179	Lung adenocarcinoma 05L19_T (methylation)	Somatic
GSM813180	Adjacent non-tumor lung 05L27_N (methylation)	Somatic
GSM813181	Lung adenocarcinoma 05L27_T (methylation)	Somatic
GSM813182	Adjacent non-tumor lung 05L32_N (methylation)	Somatic
GSM813183	Lung adenocarcinoma 05L32_T (methylation)	Somatic
GSM813184	Adjacent non-tumor lung 05L34_N (methylation)	Somatic
GSM813185	Lung adenocarcinoma 05L34_T (methylation)	Somatic
GSM813186	Adjacent non-tumor lung 05L39_N (methylation)	Somatic
GSM813187	Lung adenocarcinoma 05L39_T (methylation)	Somatic
GSM813188	Adjacent non-tumor lung 05L4_N (methylation)	Somatic
GSM813189	Lung adenocarcinoma 05L4_T (methylation)	Somatic
GSM813190	Adjacent non-tumor lung 05L40_N (methylation)	Somatic
GSM813191	Lung adenocarcinoma 05L40_T (methylation)	Somatic
GSM813192	Adjacent non-tumor lung 05L43_N (methylation)	Somatic
GSM813193	Lung adenocarcinoma 05L43_T (methylation)	Somatic
GSM813194	Adjacent non-tumor lung 05L45_N (methylation)	Somatic
GSM813195	Lung adenocarcinoma 05L45_T (methylation)	Somatic
GSM813196	Adjacent non-tumor lung 05L47_N (methylation)	Somatic
GSM813197	Lung adenocarcinoma 05L47_T (methylation)	Somatic
GSM813198	Adjacent non-tumor lung 05L49_N (methylation)	Somatic
GSM813199	Lung adenocarcinoma 05L49_T (methylation)	Somatic
GSM813200	Adjacent non-tumor lung 05L54_N (methylation)	Somatic
GSM813201	Lung adenocarcinoma 05L54_T (methylation)	Somatic
GSM813202	Adjacent non-tumor lung 05L6_N (methylation)	Somatic
GSM813203	Lung adenocarcinoma 05L6_T (methylation)	Somatic
GSM813204	Adjacent non-tumor lung 05L7_N (methylation)	Somatic
GSM813205	Lung adenocarcinoma 05L7_T (methylation)	Somatic
GSM813206	Adjacent non-tumor lung 05L9_N (methylation)	Somatic
GSM813207	Lung adenocarcinoma 05L9_T (methylation)	Somatic
GSM813208	Adjacent non-tumor lung 06L10_N (methylation)	Somatic
GSM813209	Lung adenocarcinoma 06L10_T (methylation)	Somatic
GSM813210	Adjacent non-tumor lung 06L11_N (methylation)	Somatic
GSM813211	Lung adenocarcinoma 06L11_T (methylation)	Somatic
GSM813212	Adjacent non-tumor lung 06L14_N (methylation)	Somatic
GSM813213	Lung adenocarcinoma 06L14_T (methylation)	Somatic
GSM813214	Adjacent non-tumor lung 06L20_N (methylation)	Somatic
GSM813215	Lung adenocarcinoma 06L20_T (methylation)	Somatic
GSM813216	Adjacent non-tumor lung 06L29_N (methylation)	Somatic
GSM813217	Lung adenocarcinoma 06L29_T (methylation)	Somatic
GSM813218	Adjacent non-tumor lung 06L3_N (methylation)	Somatic
GSM813219	Lung adenocarcinoma 06L3_T (methylation)	Somatic
GSM813220	Adjacent non-tumor lung 06L46_N (methylation)	Somatic
GSM813221	Lung adenocarcinoma 06L46_T (methylation)	Somatic
GSM813222	Adjacent non-tumor lung 06L50_N (methylation)	Somatic
GSM813223	Lung adenocarcinoma 06L50_T (methylation)	Somatic
GSM813224	Adjacent non-tumor lung 06L54_N (methylation)	Somatic
GSM813225	Lung adenocarcinoma 06L54_T (methylation)	Somatic
GSM813226	Adjacent non-tumor lung 06L57_N (methylation)	Somatic
GSM813227	Lung adenocarcinoma 06L57_T (methylation)	Somatic
GSM813228	Adjacent non-tumor lung 06L64_N (methylation)	Somatic
GSM813229	Lung adenocarcinoma 06L64_T (methylation)	Somatic
GSM813230	Adjacent non-tumor lung 06L71_N (methylation)	Somatic
GSM813231	Lung adenocarcinoma 06L71_T (methylation)	Somatic
GSM813232	Adjacent non-tumor lung 07L16_N (methylation)	Somatic
GSM813233	Lung adenocarcinoma 07L16_T (methylation)	Somatic
GSM813234	Adjacent non-tumor lung 07L19_N (methylation)	Somatic
GSM813235	Lung adenocarcinoma 07L19_T (methylation)	Somatic
GSM813236	Adjacent non-tumor lung 07L21_N (methylation)	Somatic
GSM813237	Lung adenocarcinoma 07L21_T (methylation)	Somatic
GSM813238	Adjacent non-tumor lung 07L22_N (methylation)	Somatic
GSM813239	Lung adenocarcinoma 07L22_T (methylation)	Somatic
GSM813240	Adjacent non-tumor lung 07L25_N (methylation)	Somatic
GSM813241	Lung adenocarcinoma 07L25_T (methylation)	Somatic
GSM813242	Adjacent non-tumor lung 07L28_N (methylation)	Somatic
GSM813243	Lung adenocarcinoma 07L28_T (methylation)	Somatic
GSM813244	Adjacent non-tumor lung 07L31_N (methylation)	Somatic
GSM813245	Lung adenocarcinoma 07L31_T (methylation)	Somatic
GSM813246	Adjacent non-tumor lung 07L32_N (methylation)	Somatic
GSM813247	Lung adenocarcinoma 07L32_T (methylation)	Somatic
GSM813248	Adjacent non-tumor lung 07L38_N (methylation)	Somatic
GSM813249	Lung adenocarcinoma 07L38_T (methylation)	Somatic
GSM813250	Adjacent non-tumor lung 07L5_N (methylation)	Somatic
GSM813251	Lung adenocarcinoma 07L5_T (methylation)	Somatic
GSM813252	Adjacent non-tumor lung 07L51_N (methylation)	Somatic
GSM813253	Lung adenocarcinoma 07L51_T (methylation)	Somatic
GSM813254	Adjacent non-tumor lung 07L6_N (methylation)	Somatic
GSM813255	Lung adenocarcinoma 07L6_T (methylation)	Somatic
GSM813256	Adjacent non-tumor lung 07L66_N (methylation)	Somatic
GSM813257	Lung adenocarcinoma 07L66_T (methylation)	Somatic
GSM813258	Adjacent non-tumor lung 3003_N (methylation)	Somatic
GSM813259	Lung adenocarcinoma 3003_T (methylation)	Somatic
GSM813260	Adjacent non-tumor lung 3012_N (methylation)	Somatic
GSM813261	Lung adenocarcinoma 3012_T (methylation)	Somatic
GSM813262	Adjacent non-tumor lung 3013_N (methylation)	Somatic
GSM813263	Lung adenocarcinoma 3013_T (methylation)	Somatic
GSM813264	Adjacent non-tumor lung 3014_N (methylation)	Somatic
GSM813265	Lung adenocarcinoma 3014_T (methylation)	Somatic
GSM813266	Adjacent non-tumor lung 3021_N (methylation)	Somatic
GSM813267	Lung adenocarcinoma 3021_T (methylation)	Somatic
GSM813268	Adjacent non-tumor lung 3022_N (methylation)	Somatic
GSM813269	Lung adenocarcinoma 3022_T (methylation)	Somatic
GSM813270	Adjacent non-tumor lung 3023_N (methylation)	Somatic
GSM813271	Lung adenocarcinoma 3023_T (methylation)	Somatic
GSM813272	Adjacent non-tumor lung 3024_N (methylation)	Somatic
GSM813273	Lung adenocarcinoma 3024_T (methylation)	Somatic
GSM813274	Adjacent non-tumor lung 3030_N (methylation)	Somatic
GSM813275	Lung adenocarcinoma 3030_T (methylation)	Somatic
GSM813276	Adjacent non-tumor lung 3031_N (methylation)	Somatic
GSM813277	Lung adenocarcinoma 3031_T (methylation)	Somatic
GSM813278	Adjacent non-tumor lung 3032_N (methylation)	Somatic
GSM813279	Lung adenocarcinoma 3032_T (methylation)	Somatic
GSM813280	Adjacent non-tumor lung 3033_N (methylation)	Somatic
GSM813281	Lung adenocarcinoma 3033_T (methylation)	Somatic
GSM813282	Adjacent non-tumor lung 3035_N (methylation)	Somatic
GSM813283	Lung adenocarcinoma 3035_T (methylation)	Somatic
GSM813284	Adjacent non-tumor lung 3036_N (methylation)	Somatic
GSM813285	Lung adenocarcinoma 3036_T (methylation)	Somatic
GSM813286	Adjacent non-tumor lung 3039_N (methylation)	Somatic
GSM813287	Lung adenocarcinoma 3039_T (methylation)	Somatic
GSM813288	Adjacent non-tumor lung L15_N (methylation)	Somatic
GSM813289	Lung adenocarcinoma L15_T (methylation)	Somatic
GSM813290	Adjacent non-tumor lung L2_N (methylation)	Somatic
GSM813291	Lung adenocarcinoma L2_T (methylation)	Somatic
GSM813533	Adjacent non-tumor lung B1015N	Somatic
GSM813534	Adjacent non-tumor lung B1023N	Somatic
GSM813535	Adjacent non-tumor lung B178N	Somatic
GSM813536	Adjacent non-tumor lung B260N	Somatic
GSM813537	Adjacent non-tumor lung B347N	Somatic
GSM813538	Adjacent non-tumor lung B389N	Somatic
GSM813539	Adjacent non-tumor lung B393N	Somatic
GSM813540	Adjacent non-tumor lung B420N	Somatic
GSM813541	Adjacent non-tumor lung B467N	Somatic
GSM813542	Adjacent non-tumor lung B507N	Somatic
GSM813543	Adjacent non-tumor lung B573N	Somatic
GSM813544	Adjacent non-tumor lung B785N	Somatic
GSM813545	Adjacent non-tumor lung D1186N	Somatic
GSM813546	Adjacent non-tumor lung D134N	Somatic
GSM813547	Adjacent non-tumor lung D192N	Somatic
GSM813548	Adjacent non-tumor lung D216N	Somatic
GSM813549	Adjacent non-tumor lung D532N	Somatic
GSM813550	Adjacent non-tumor lung D690N	Somatic
GSM813551	Adjacent non-tumor lung D693N	Somatic
GSM813552	Adjacent non-tumor lung D860N	Somatic
GSM813553	Adjacent non-tumor lung LNH12472FF	Somatic
GSM813554	Adjacent non-tumor lung LNH63896FF	Somatic
GSM813555	Adjacent non-tumor lung LNH59808FF	Somatic
GSM813556	Adjacent non-tumor lung LNH45427FF	Somatic
GSM813557	Adjacent non-tumor lung LNH46058FF	Somatic
GSM813558	Adjacent non-tumor lung LNH00549FF	Somatic
GSM813559	Adjacent non-tumor lung LNH15307FF	Somatic
GSM813560	Lung adenocarcinoma B1015T	Somatic
GSM813561	Lung adenocarcinoma B1023T	Somatic
GSM813562	Lung adenocarcinoma B1102T	Somatic
GSM813563	Lung adenocarcinoma B178T	Somatic
GSM813564	Lung adenocarcinoma B347T	Somatic
GSM813565	Lung adenocarcinoma B389T	Somatic
GSM813566	Lung adenocarcinoma B393T	Somatic
GSM813567	Lung adenocarcinoma B420T	Somatic
GSM813568	Lung adenocarcinoma B467T	Somatic
GSM813569	Lung adenocarcinoma B527T	Somatic
GSM813570	Lung adenocarcinoma B573T	Somatic
GSM813571	Lung adenocarcinoma B785T	Somatic
GSM813572	Lung adenocarcinoma D1186T	Somatic
GSM813573	Lung adenocarcinoma D134T	Somatic
GSM813574	Lung adenocarcinoma D192T	Somatic
GSM813575	Lung adenocarcinoma D216T	Somatic
GSM813576	Lung adenocarcinoma D483T	Somatic
GSM813577	Lung adenocarcinoma D532T	Somatic
GSM813578	Lung adenocarcinoma D690T	Somatic
GSM813579	Lung adenocarcinoma D693T	Somatic
GSM813580	Lung adenocarcinoma D860T	Somatic
GSM813581	Lung adenocarcinoma LTH12472FF	Somatic
GSM813582	Lung adenocarcinoma LTH63896FF	Somatic
GSM813583	Lung adenocarcinoma LTH59808FF	Somatic
GSM813584	Lung adenocarcinoma LTH45427FF	Somatic
GSM813585	Lung adenocarcinoma LTH00549FF	Somatic
GSM813586	Lung adenocarcinoma LTH15307FF	Somatic
GSM813587	Lung adenocarcinoma LTH46058FF	Somatic
GSM840660	M06158716	Somatic
GSM840661	M87102549	Somatic
GSM840662	M87102857	Somatic
GSM840663	M87103240	Somatic
GSM840664	M87103680	Somatic
GSM840665	M87104523	Somatic
GSM840666	M87104966	Somatic
GSM840667	M87105102	Somatic
GSM840668	M87105169	Somatic
GSM840669	M87105187	Somatic
GSM840670	M87109305	Somatic
GSM840671	M87109439	Somatic
GSM840672	M87109470	Somatic
GSM840673	M87109665	Somatic
GSM840674	M87109951	Somatic
GSM840675	M87109984	Somatic
GSM840676	M87110203	Somatic
GSM840677	M87110897	Somatic
GSM840678	M87110948	Somatic
GSM840679	M87112712	Somatic
GSM840680	M87112783	Somatic
GSM840681	M87112908	Somatic
GSM840682	M87112929	Somatic
GSM840683	M87113317	Somatic
GSM840684	M87113338	Somatic
GSM840685	M87114114	Somatic
GSM840686	M87114670	Somatic
GSM840687	M87114931	Somatic
GSM840688	M87115149	Somatic
GSM840689	M87115517	Somatic
GSM840690	M87117064	Somatic
GSM840691	M87117241	Somatic
GSM840692	M87117785	Somatic
GSM840693	M87117933	Somatic
GSM840694	M87118004	Somatic
GSM840695	M87118498	Somatic
GSM840696	M87118605	Somatic
GSM840697	M87119360	Somatic
GSM840698	M87119362	Somatic
GSM840699	M87119370	Somatic
GSM840700	M87119634	Somatic
GSM840701	M87119937	Somatic
GSM840702	M87119978	Somatic
GSM840703	M87120670	Somatic
GSM840704	M87120980	Somatic
GSM840705	M87122697	Somatic
GSM840706	M87123309	Somatic
GSM840707	M87123352	Somatic
GSM840708	M87123566	Somatic
GSM840709	M87123990	Somatic
GSM840710	M87124752	Somatic
GSM840711	M87125065	Somatic
GSM840712	M87125322	Somatic
GSM840713	M87125813	Somatic
GSM840714	M87126061	Somatic
GSM840715	M87126343	Somatic
GSM840716	M87126496	Somatic
GSM840717	M87126750	Somatic
GSM840718	M87127354	Somatic
GSM840719	M87127413	Somatic
GSM840720	M87127756	Somatic
GSM840721	M87127926	Somatic
GSM840722	M87128361	Somatic
GSM840723	M87129006	Somatic
GSM840724	M87129304	Somatic
GSM840725	M87131339	Somatic
GSM840726	M87131456	Somatic
GSM840727	M87132946	Somatic
GSM840728	M87133374	Somatic
GSM840729	M87133624	Somatic
GSM840730	M87134398	Somatic
GSM840731	M87134897	Somatic
GSM840732	M87135164	Somatic
GSM840733	M87135714	Somatic
GSM840734	M87136065	Somatic
GSM840735	M87136390	Somatic
GSM840736	M87136432	Somatic
GSM840737	M87136608	Somatic
GSM840738	M87136706	Somatic
GSM840739	M87137171	Somatic
GSM840740	M87137660	Somatic
GSM840741	M87138117	Somatic
GSM840742	M87138288	Somatic
GSM840743	M87138631	Somatic
GSM840744	M87139506	Somatic
GSM840745	M87139608	Somatic
GSM840746	M87140877	Somatic
GSM840747	M87141127	Somatic
GSM840748	M87141508	Somatic
GSM840749	M87143753	Somatic
GSM840750	M87143860	Somatic
GSM840751	M87143892	Somatic
GSM840752	M87143926	Somatic
GSM840753	M87144978	Somatic
GSM840754	M87144991	Somatic
GSM840755	M87145677	Somatic
GSM840756	M87146401	Somatic
GSM840757	M87147187	Somatic
[truncated: 232 more rows]
